# Supplementary material for: Extracellular and Intracellular Lanthanide Accumulation in the Methylotrophic Beijerinckiaceae Bacterium RH AL1
Source: Appl Environ Microbiol. 2021 Jun 11;87(13):e03144-20. doi: 10.1128/AEM.03144-20 (PMC8316094; doi:10.1128/AEM.03144-20)
Supplement: Supplemental file 2 — Tables S1 to S5. Download AEM.03144-20-s0002.xlsx, XLSX file, 0.3 MB [file aem.03144-20-s0002.xlsx]

## Sheet: Table S1
Table S1: Quantitative PCR data of biomass samples that have been subjected to lanthanide analysis. 16S rRNA gene copies were determined as proxy for cell numbers using the primer pair Bac8FMod/Bac338Rabc as described in the materials and methods section. Given that Beijerinckiaceae bacterium RH AL1 possesses one rRNA operon we assumed that one gene copy is equivalent to one cell. The results are…
		cells/mL	std_dev
	1 µM La	3.45E+08	1.46E+08
	10 µM La	2.59E+08	5.07E+07
	1 µM Cocktail	2.96E+08	7.04E+07
	10 µM Cocktail	5.61E+08	1.25E+08
	NC	3.33E+07	1.90E+06

## Sheet: Table S2
Table S2: Lanthanide ion content of biomass samples. The number of ions per cell were deduced by correlating the data from the lanthanide analysis of biomass samples with carried out quantitative PCR analyses targeting the 16S rRNA gene. Cocktail refers to the used mixture of light and heavy lanthanides, NC = negative control, std_dev = standard deviation.
		La [ions/cell]	std_dev	Ce [ions/cell]	std_dev	Nd [ions/cell]	std_dev	Dy [ions/cell]	std_dev	Ho [ions/cell]	std_dev	Er [ions/cell]	std_dev	Yb [ions/cell]	std_dev
	1 µM La	6.90E+06	2.27E+06	2.40E+03	6.96E+02	1.20E+03	5.90E+02	1.25E+03	3.19E+02	3.69E+03	2.12E+03	6.22E+03	2.20E+03	2.15E+03	1.40E+03
	10 µM La	5.28E+07	4.90E+06	1.98E+04	6.65E+02	6.11E+02	2.65E+02	9.59E+02	2.49E+02	1.20E+03	9.21E+02	4.00E+03	1.30E+03	1.50E+03	4.57E+02
	1 µM Cocktail	4.97E+06	2.44E+06	7.74E+06	3.64E+06	1.43E+07	6.23E+06	1.19E+07	4.79E+06	5.60E+07	2.10E+07	1.04E+08	2.28E+07	2.48E+07	6.20E+06
	10 µM Cocktail	1.33E+08	3.70E+07	1.84E+08	5.18E+07	2.86E+08	7.77E+07	2.31E+08	6.04E+07	7.73E+08	1.72E+08	1.52E+09	2.13E+08	3.48E+08	6.30E+07
	NC	8.32E+05	1.66E+05	1.62E+03	8.14E+02	5.51E+02	1.09E+02	9.57E+02	1.95E+02	0.00E+00	0.00E+00	0.00E+00	0.00E+00	0.00E+00	0.00E+00

## Sheet: Table S3
Table S3: Overview of gene expression data of Beijerinckiaceae bacterium RH AL1 grown with pyruvate as carbon source and supplemented with and without lanthanum. Gene expression is given in log2 Counts per million. PyLa = RH AL1 grown with pyruvate and lanthanum, Py = RH AL1 grown with pyruvate.
		PyLa.1	PyLa.2	PyLa.3	Py.1	Py.2	Py.3	Gene product	KEGG annotation
	RHAL1_00001	7.17	7.04	7.32	6.84	7.32	7.02	Chromosomal replication initiator protein DnaA	K02313 chromosomal replication initiator protein
	RHAL1_00002	3.28	3.57	4.03	3.26	4.18	3.62	component of RuvABC resolvasome%2C endonuclease	K01159 crossover junction endodeoxyribonuclease RuvC [EC:3.1.22.4]
	RHAL1_00003	5.22	5.58	5.72	5.13	5.35	5.82	Holliday junction ATP-dependent DNA helicase RuvA	K03550 holliday junction DNA helicase RuvA [EC:3.6.4.12]
	RHAL1_00004	5.78	6.01	6.07	5.77	5.9	5.63	Peptidase M24	K01262 Xaa-Pro aminopeptidase [EC:3.4.11.9]
	RHAL1_00005	10.31	10.04	9.63	10.43	10.41	10.06	Flp/Fap pilin component	K02651 pilus assembly protein Flp/PilA
	RHAL1_00006	7.68	7.66	7.51	7.82	7.59	7.69	Glutamate--cysteine ligase	K01919 glutamate--cysteine ligase [EC:6.3.2.2]
	RHAL1_00007	7.96	8.35	8.74	7.94	8.3	8.45	protein of unknown function
	RHAL1_00008	5.29	5.06	5.24	4.96	5.11	5.07	Ribosomal RNA small subunit methyltransferase E	K09761 16S rRNA (uracil1498-N3)-methyltransferase [EC:2.1.1.193]
	RHAL1_00009	9.17	8.95	9.14	9.05	9.11	9.31	hypothetical protein
	RHAL1_00010	5	5	5.17	4.68	4.94	5.22	4-hydroxybenzoate polyprenyltransferase	K03179 4-hydroxybenzoate polyprenyltransferase [EC:2.5.1.39]
	RHAL1_00011	14.21	13.75	13.64	14.11	13.65	13.64	hypothetical protein
	RHAL1_00012	8.32	8.35	8.73	8.49	8.07	8.56	hypothetical protein
	RHAL1_00013	6.96	6.65	6.51	7.39	7.05	7.07	Peptide methionine sulfoxide reductase MsrA 2	K07304 peptide-methionine (S)-S-oxide reductase [EC:1.8.4.11]
	RHAL1_00014	6.93	7.03	7.22	7.08	7.1	7.24	Peptide methionine sulfoxide reductase MsrB	K07305 peptide-methionine (R)-S-oxide reductase [EC:1.8.4.12]
	RHAL1_00015	4.35	4.34	4.82	4.59	3.81	4.65	DNA mismatch repair protein MutS
	RHAL1_00016	5.62	5.87	5.85	5.92	5.62	5.99	MltA domain protein	K08304 membrane-bound lytic murein transglycosylase A [EC:4.2.2.-]
	RHAL1_00017	9.2	9.29	9.23	9.55	9.37	9.48	hypothetical protein
	RHAL1_00018	8.6	8.87	8.88	9.25	8.8	8.91	hypothetical protein	K07113 UPF0716 protein FxsA
	RHAL1_00019	4.53	4.72	4.66	4.81	4.28	4.81	gap repair protein	K06187 recombination protein RecR
	RHAL1_00020	8.65	8.73	8.86	8.28	8.53	8.29	hypothetical protein	K09747 uncharacterized protein
	RHAL1_00021	5.02	5.02	5.24	4.88	5.18	4.78	Membrane protein	K06872 uncharacterized protein
	RHAL1_00022	8.48	8.22	8.25	8.37	8.16	8.27	LemA family protein	K03744 LemA protein
	RHAL1_00023	7.07	7.1	6.94	7.14	7.03	6.96	DNA polymerase III subunit gamma/tau	K02343 DNA polymerase III subunit gamma/tau [EC:2.7.7.7]
	RHAL1_00024	5.06	5	5.02	5.05	4.96	5.19	putative autotransporter
	RHAL1_00025	7.9	7.9	7.96	8.14	7.93	7.94	cysteine synthase A%2C O-acetylserine sulfhydrolase A subunit	K01738 cysteine synthase [EC:2.5.1.47]
	RHAL1_00026	14.56	14.84	14.52	14.88	14.71	14.46	hypothetical protein
	RHAL1_00027	7.75	7.71	7.73	7.86	7.66	7.62	Adenosine kinase	K00856 adenosine kinase [EC:2.7.1.20]
	RHAL1_00028	8.32	7.66	8.04	8.41	8.47	8.29	hypothetical protein
	RHAL1_00029	5.69	5.92	6.01	5.43	5.59	5.62	Major facilitator superfamily MFS_1
	RHAL1_00030	4.6	5.46	5.35	3.88	4.82	4.27	hypothetical protein
	RHAL1_00031	5.2	5.35	5.22	4.85	4.9	4.74	2-dehydropantoate 2-reductase	K00077 2-dehydropantoate 2-reductase [EC:1.1.1.169]
	RHAL1_00032	5.64	5.44	5.62	5.33	5.16	5.68	Glutathione S-transferase	K00799 glutathione S-transferase [EC:2.5.1.18]
	RHAL1_00033	8.01	7.89	7.83	7.92	8.03	7.78	FAD-dependent oxidoreductase	K01854 UDP-galactopyranose mutase [EC:5.4.99.9]
	RHAL1_00034	6.69	6.74	6.64	6.82	6.75	6.55	membrane protein of unknown function
	RHAL1_00035	6.21	6.16	6.42	6.17	6.06	6.21	Signal transduction histidine kinase
	RHAL1_00036	6.96	6.85	6.77	7.31	7.51	7.04	protein of unknown function
	RHAL1_00037	6.46	5.93	5.93	6.57	6.26	6.47	protein of unknown function
	RHAL1_00038	6.6	6.11	6.2	6.44	6.56	6.43	protein of unknown function
	RHAL1_00039	7.67	7.41	7.81	7.58	7.41	7.62	transposase	K07481 transposase, IS5 family
	RHAL1_00040	5.99	5.32	5.52	5.89	5.91	5.86	protein of unknown function
	RHAL1_00041	7.18	6.63	6.69	7.11	7.03	7.01	protein of unknown function
	RHAL1_00042	3.35	3.13	3.32	3.23	3.3	2.47	Peptidyl-tRNA hydrolase ArfB (fragment)	K15034 ribosome-associated protein
	RHAL1_00043	6.81	7.11	7.01	6.97	6.9	6.79	exported protein of unknown function
	RHAL1_00044	7.2	7.2	6.97	7	6.86	6.99	hypothetical protein
	RHAL1_00045	5.23	5.19	5.37	5.14	5.3	5.48	Glutamate 5-kinase	K00931 glutamate 5-kinase [EC:2.7.2.11]
	RHAL1_00046	9.68	9.51	9.56	9.61	9.3	9.46	Protein YciF
	RHAL1_00047	7.02	6.98	6.94	7.33	6.81	7.23	Molybdopterin adenylyltransferase	K03831 molybdopterin adenylyltransferase [EC:2.7.7.75]
	RHAL1_00048	7.45	7.83	7.51	8.02	7.85	7.65	hypothetical protein
	RHAL1_00049	6.7	6.76	6.51	6.58	6.76	6.23	hypothetical protein
	RHAL1_00050	10.8	10.83	10.68	11.04	10.78	11.01	50S ribosomal protein L28	K02902 large subunit ribosomal protein L28
	RHAL1_00051	7.14	7	6.86	7.08	7.25	6.85	Head assembly protein
	RHAL1_00052	5.15	5.32	5.5	5.77	5.46	5.71	protein of unknown function	K01358 ATP-dependent Clp protease, protease subunit [EC:3.4.21.92]
	RHAL1_00053	5.63	6.35	6.34	6.34	6.43	6.3	tRNA pseudouridine synthase B	K03177 tRNA pseudouridine55 synthase [EC:5.4.99.25]
	RHAL1_00054	6.87	6.87	6.95	6.98	6.87	6.97	Ribosome-binding factor A	K02834 ribosome-binding factor A
	RHAL1_00055	9.16	9.1	9.08	9.33	9.32	9.31	translation initiation factor IF-2	K02519 translation initiation factor IF-2
	RHAL1_00056	7.27	7.24	7.17	7.27	7	7.03	DNA-binding protein	K07742 uncharacterized protein
	RHAL1_00057	7.52	7.48	7.4	7.44	7.45	7.47	transcription termination/antitermination L factor	K02600 transcription termination/antitermination protein NusA
	RHAL1_00058	6.76	6.86	6.68	6.69	6.72	6.57	Ribosome maturation factor RimP	K09748 ribosome maturation factor RimP
	RHAL1_00059	7.44	7.53	7.47	7.12	7.15	7.13	UDP-N-acetylglucosamine 1-carboxyvinyltransferase	K00790 UDP-N-acetylglucosamine 1-carboxyvinyltransferase [EC:2.5.1.7]
	RHAL1_00060	6.49	6.72	6.7	6.56	6.84	6.71	hypothetical protein
	RHAL1_00061	7.06	6.66	6.89	6.85	6.73	6.8	Class I SAM-dependent methyltransferase (fragment)
	RHAL1_00062	7.84	7.82	7.82	7.98	7.87	8.05	hypothetical protein
	RHAL1_00063	8.39	8.78	8.61	8.98	8.57	8.65	hypothetical protein
	RHAL1_00064	10.66	10.81	10.71	11.12	10.73	10.67	hypothetical protein
	RHAL1_00065	6.54	5.92	6.03	6.44	6.43	6.41	hypothetical protein
	RHAL1_00066	3.8	4.04	3.6	3.06	3.93	3.8	Precorrin-2 C(20)-methyltransferase	K03394 precorrin-2/cobalt-factor-2 C20-methyltransferase [EC:2.1.1.130 2.1.1.151]
	RHAL1_00067	2.75	3.14	2.42	2.83	3.1	1.92	Precorrin-8X methylmutase	K06042 precorrin-8X/cobalt-precorrin-8 methylmutase [EC:5.4.99.61 5.4.99.60]
	RHAL1_00068	4.18	4.5	4.95	4.1	3.7	4.24	hypothetical protein
	RHAL1_00069	9.71	9.32	9.39	9.54	9.55	9.25	3-isopropylmalate dehydratase small subunit	K01704 3-isopropylmalate/(R)-2-methylmalate dehydratase small subunit [EC:4.2.1.33 4
	RHAL1_00070	7.08	7.15	6.86	7.19	6.98	6.95	exported protein of unknown function
	RHAL1_00071	7.07	6.8	7.33	6.44	7.14	6.78	protein of unknown function
	RHAL1_00072	2.25	2.24	1.85	0.76	2	1.66	Cobalamin biosynthesis protein CobD	K02227 adenosylcobinamide-phosphate synthase [EC:6.3.1.10]
	RHAL1_00073	3.32	3.34	3.22	1.83	2.85	2.47	Hydrogenobyrinate a%2Cc-diamide synthase	K02224 cobyrinic acid a,c-diamide synthase [EC:6.3.5.9 6.3.5.11]
	RHAL1_00074	4.44	4.49	4.2	4.4	4.28	4.07	Precorrin-4 C(11)-methyltransferase	K05936 precorrin-4/cobalt-precorrin-4 C11-methyltransferase [EC:2.1.1.133 2.1.1.271]
	RHAL1_00075	6.86	6.39	6.3	6.61	6.69	6.71	protein of unknown function
	RHAL1_00076	9.51	9.55	9.46	9.68	9.51	9.55	Isocitrate dehydrogenase [NADP]	K00031 isocitrate dehydrogenase [EC:1.1.1.42]
	RHAL1_00077	8.07	8.27	8.3	8.46	7.9	8.2	protein of unknown function
	RHAL1_00078	8.54	8.36	8.41	8.66	8.45	8.5	glucosephosphate isomerase	K01810 glucose-6-phosphate isomerase [EC:5.3.1.9]
	RHAL1_00079	4.7	4.98	4.7	4.62	4.5	4.64	Membrane protein
	RHAL1_00080	5.46	5.39	5.45	5.68	5.37	5.76	putative oxidoreductase%3B putative molybdoenzyme
	RHAL1_00081	5.25	5.28	5.49	4.83	5.47	5.12	Transcriptional regulator%2C LysR family
	RHAL1_00082	5.55	5.52	5.42	5.51	5.37	5.53	Extracellular solute-binding protein family 5	K02035 peptide/nickel transport system substrate-binding protein
	RHAL1_00083	5.61	6.14	5.91	6.1	5.65	6.06	2'%2C3'-cyclic-nucleotide 2'-phosphodiesterase	K09769 uncharacterized protein
	RHAL1_00084	10.66	10.27	10.35	10.91	10.67	10.89	5-formyltetrahydrofolate cyclo-ligase	K01934 5-formyltetrahydrofolate cyclo-ligase [EC:6.3.3.2]
	RHAL1_00085	10.21	10.26	10.42	10.81	10.35	10.71	protein of unknown function
	RHAL1_00086	8.21	8.03	8.38	8.01	8.03	8.27	Acyl-CoA thioesterase YbgC	K07107 acyl-CoA thioester hydrolase [EC:3.1.2.-]
	RHAL1_00087	6.41	6.59	7.02	6.62	6.49	6.85	Gluconokinase (modular protein)	K00851 gluconokinase [EC:2.7.1.12]
	RHAL1_00088	11.85	11.7	11.41	12.11	11.72	11.68	DNA protection during starvation protein	K04047 starvation-inducible DNA-binding protein
	RHAL1_00089	6.9	6.93	6.98	6.68	6.89	6.9	Cob(I)yrinic acid a%2Cc-diamide adenosyltransferase	K00798 cob(I)alamin adenosyltransferase [EC:2.5.1.17]
	RHAL1_00090	7.64	7.59	7.21	7.48	7.4	7.5	hypothetical protein
	RHAL1_00091	6.49	6.57	6.85	6.39	6.56	6.47	hypothetical protein
	RHAL1_00092	5.44	5.71	5.62	5.69	5.61	5.81	putative manganese catalase	K07217 Mn-containing catalase
	RHAL1_00093	7.57	7.55	7.65	7.36	7.47	7.42	DNA-binding transcriptional regulator%2C FrmR family
	RHAL1_00094	4.45	5	5.33	4.92	4.84	5.15	exported protein of unknown function
	RHAL1_00095	5.15	5.44	5.14	4.85	5.01	5.09	2'-deoxycytidine 5'-triphosphate deaminase	K01494 dCTP deaminase [EC:3.5.4.13]
	RHAL1_00096	6.29	6.21	6.38	6.19	6.23	6.33	Hydrolase	K01061 carboxymethylenebutenolidase [EC:3.1.1.45]
	RHAL1_00097	5.55	5.77	5.99	5.58	5.54	5.5	MATE family efflux transporter
	RHAL1_00098	5.68	5.85	6.05	5.51	5.64	5.77	hypothetical protein
	RHAL1_00099	9.14	9.05	9.31	8.78	9.04	8.91	hypothetical protein
	RHAL1_00100	3.45	3.91	3.42	3.85	4.29	3.94	Oxalate/formate MFS antiporter	K08177 MFS transporter, OFA family, oxalate/formate antiporter
	RHAL1_00101	7.32	7.5	7.57	7.45	7.11	7.4	putative thiamine biosynthesis oxidoreductase ThiO	K03153 glycine oxidase [EC:1.4.3.19]
	RHAL1_00102	5.81	6.24	6.32	5.92	5.67	5.98	Thiamine biosynthesis protein ThiS	K03154 sulfur carrier protein
	RHAL1_00103	6.59	6.57	6.26	6.54	6.33	6.3	Thiazole synthase	K03149 thiazole synthase [EC:2.8.1.10]
	RHAL1_00104	6.47	6.62	6.25	6.72	6.69	6.6	hypothetical protein
	RHAL1_00105	8.2	8.34	8.14	8.64	8.4	8.39	membrane protein of unknown function	K07058 membrane protein
	RHAL1_00106	5.3	5.3	5.44	5.43	5.24	5.34	Transcriptional regulator%2C IclR family	K13641 IclR family transcriptional regulator, acetate operon repressor
	RHAL1_00107	9.8	9.97	9.95	9.37	9.67	9.48	malate synthase G	K01638 malate synthase [EC:2.3.3.9]
	RHAL1_00108	8.2	8.42	8.38	8.03	8.15	8.05	protein of unknown function
	RHAL1_00109	10.84	10.67	10.69	10.6	10.58	10.66	hypothetical protein	K16260 mxaD protein
	RHAL1_00110	8.77	8.64	8.27	9.61	8.76	9	oligopeptide transporter subunit %3B membrane component of ABC superfamily protein	K02033 peptide/nickel transport system permease protein
	RHAL1_00111	12.33	12.29	11.79	12.96	12.14	12.05	hypothetical protein
	RHAL1_00112	6.2	6.22	6.19	6.64	6.38	6.54	Peptide ABC transporter permease	K02034 peptide/nickel transport system permease protein
	RHAL1_00113	8.47	8.49	8.48	8.55	8.66	8.64	hypothetical protein
	RHAL1_00114	7.92	7.88	7.97	7.95	7.95	7.98	acetyl-CoA synthetase	K01895 acetyl-CoA synthetase [EC:6.2.1.1]
	RHAL1_00115	9.23	9.23	9.2	9.15	9.69	9.02	ErfK/YbiS/YcfS/YnhG family protein
	RHAL1_00116	7.36	7.47	7.45	7.07	7.03	7.28	hypothetical protein
	RHAL1_00117	7.36	7.29	7.4	6.86	7.07	7.09	Adenine phosphoribosyltransferase	K00759 adenine phosphoribosyltransferase [EC:2.4.2.7]
	RHAL1_00118	5.9	6.25	6.14	5.69	5.67	5.64	S-methyl-5'-thioadenosine phosphorylase	K00772 5'-methylthioadenosine phosphorylase [EC:2.4.2.28]
	RHAL1_00119	3.97	4.25	4.15	3.79	3.92	4.21	hypothetical protein
	RHAL1_00120	4.84	4.87	5.17	4.62	4.86	4.67	membrane protein of unknown function
	RHAL1_00121	9.33	9.2	9.18	9.23	9.05	9.35	Protein-export protein SecB	K03071 preprotein translocase subunit SecB
	RHAL1_00122	6.22	6.3	6.46	6.1	5.59	6.21	protein of unknown function
	RHAL1_00123	6.03	5.79	5.59	5.62	5.37	5.42	DNA polymerase III subunit epsilon	K02342 DNA polymerase III subunit epsilon [EC:2.7.7.7]
	RHAL1_00124	3.35	3.62	3.7	3.64	3.15	2.81	Dephospho-CoA kinase	K00859 dephospho-CoA kinase [EC:2.7.1.24]
	RHAL1_00125	6.03	5.83	5.77	6.22	6.08	6.16	Glucose-6-phosphate 1-dehydrogenase	K00036 glucose-6-phosphate 1-dehydrogenase [EC:1.1.1.49 1.1.1.363]
	RHAL1_00126	5.8	6.18	5.53	6.9	6.47	6.62	YiaAB two helix domain-containing protein
	RHAL1_00127	3.16	4.78	5.19	2.79	4.56	3.07	hypothetical protein
	RHAL1_00128	5.3	5.47	5.3	5.36	5.37	5.39	Aminotransferase
	RHAL1_00129	6.43	6.58	6.28	6.91	6.36	6.59	putative ABC transport system permease protein	K02004 putative ABC transport system permease protein
	RHAL1_00130	7.63	7.88	7.96	7.8	7.99	7.77	hypothetical protein
	RHAL1_00131	5.72	5.75	5.99	5.5	5.77	5.39	Hydroxysqualene synthase	K21679 hydroxysqualene synthase [EC:4.2.3.156]
	RHAL1_00132	5.21	5.53	5.43	4.66	5.3	5.04	Presqualene diphosphate synthase	K21678 presqualene diphosphate synthase [EC:2.5.1.103]
	RHAL1_00133	4.61	4.55	4.82	4	4.63	4.32	Hydroxysqualene dehydroxylase	K21677 hydroxysqualene dehydroxylase [EC:1.17.8.1]
	RHAL1_00134	8.83	8.85	8.96	9.45	9.33	9.73	Hydroxysqualene dehydroxylase (fragment)
	RHAL1_00135	7.9	7.81	7.85	7.86	8.04	7.91	Squalene--hopene cyclase	K06045 squalene-hopene/tetraprenyl-beta-curcumene cyclase [EC:5.4.99.17 4.2.1.129]
	RHAL1_00136	4.32	4.47	5.08	4	4.35	4.22	Phosphorylase
	RHAL1_00137	10.23	10.2	10.14	10.22	10.11	10.2	Hopanoid biosynthesis associated radical SAM protein HpnH
	RHAL1_00138	7.93	7.69	7.75	7.48	7.77	7.74	Hopanoid biosynthesis associated RND transporter like protein HpnN	K07003 uncharacterized protein
	RHAL1_00139	4.73	4.95	4.77	4.7	4.91	4.63	Geranylgeranyl diphosphate reductase	K10960 geranylgeranyl diphosphate/geranylgeranyl-bacteriochlorophyllide a reductase
	RHAL1_00140	3.66	3.53	3.75	3.59	4.44	3.94	Bacteriochlorophyll synthase 33 kDa chain	K04040 chlorophyll/bacteriochlorophyll a synthase [EC:2.5.1.62 2.5.1.133]
	RHAL1_00141	3.97	4.07	4.01	3.59	3.81	3.88	Magnesium-chelatase subunit H	K03403 magnesium chelatase subunit H [EC:6.6.1.1]
	RHAL1_00142	6.63	6.84	6.59	6.52	6.55	6.75	protein of unknown function
	RHAL1_00143	8.3	8.14	8.1	8.46	8.15	8.24	putative potassium transport system protein kup 1	K03549 KUP system potassium uptake protein
	RHAL1_00144	8.27	8.45	8.3	8.42	8.42	8.1	Transcriptional regulatory protein ZraR
	RHAL1_00145	6.93	7.01	6.89	7	7.08	6.9	Murein L%2CD-transpeptidase YcbB/YkuD	K21470 L,D-transpeptidase YcbB
	RHAL1_00146	4.66	5.29	5.28	4.36	4.69	4.97	Phospholipase	K06999 phospholipase/carboxylesterase
	RHAL1_00147	6.63	6.84	6.75	6.79	6.54	6.57	DNA-3-methyladenine glycosylase II	K01247 DNA-3-methyladenine glycosylase II [EC:3.2.2.21]
	RHAL1_00148	8.44	8.43	8.23	8.87	8.39	8.47	Glutamyl-Q tRNA(Asp) synthetase	K01894 glutamyl-Q tRNA(Asp) synthetase [EC:6.1.1.-]
	RHAL1_00149	8.79	8.52	8.45	8.77	8.71	8.55	hypothetical protein
	RHAL1_00150	5.83	5.74	5.86	5.86	5.99	6.18	protein of unknown function
	RHAL1_00151	6.13	5.85	6.06	6.27	6.43	6.37	MFS transporter
	RHAL1_00152	4.27	4.69	5.1	5.08	4.48	5.01	Methyltransferase type 11
	RHAL1_00153	7.23	7.41	7.3	8.1	8.32	8.06	TonB-dependent receptor	K02014 iron complex outermembrane recepter protein
	RHAL1_00154	4.3	4.58	4.31	4.1	4.58	4.52	Amidophosphoribosyltransferase	K02242 competence protein ComFC
	RHAL1_00155	10.34	10.2	9.96	10.64	10.13	10.41	Glutaredoxin	K03676 glutaredoxin 3
	RHAL1_00156	8.65	8.67	8.3	8.93	8.56	8.62	hypothetical protein
	RHAL1_00157	9.37	9.4	9.25	9.51	9.46	9.37	protein of unknown function	K00570 phosphatidylethanolamine/phosphatidyl-N-methylethanolamine N-methyltransferas
	RHAL1_00158	7.63	7.61	7.72	7.77	7.6	7.86	Orotidine 5'-phosphate decarboxylase	K01591 orotidine-5'-phosphate decarboxylase [EC:4.1.1.23]
	RHAL1_00159	8.04	7.99	8.01	7.71	7.84	7.81	putative LuxR family transcriptional regulator
	RHAL1_00160	7.93	8	7.96	7.93	7.91	7.9	Transcriptional regulator%2C LysR family	K03566 LysR family transcriptional regulator, glycine cleavage system transcriptiona
	RHAL1_00161	7.8	8.07	7.82	7.79	7.81	7.7	thioredoxin reductase%2C FAD/NAD(P)-binding	K00384 thioredoxin reductase (NADPH) [EC:1.8.1.9]
	RHAL1_00162	8.7	8.68	8.74	8.58	8.67	8.53	protein of unknown function
	RHAL1_00163	6.9	7.29	6.95	6.59	7.18	6.74	hypothetical protein
	RHAL1_00164	6.09	5.95	6.08	6.15	6.07	6.22	GtrA family protein (modular protein)
	RHAL1_00165	6.58	6.64	6.71	6.67	6.68	6.63	SAM-dependent methyltransferase	K00574 cyclopropane-fatty-acyl-phospholipid synthase [EC:2.1.1.79]
	RHAL1_00166	5.12	5.35	4.84	5.25	5.31	5.53	hypothetical protein	K09701 uncharacterized protein
	RHAL1_00167	5.91	5.82	6.03	5.97	6.3	6.2	NAD/FAD-binding protein	K06954 uncharacterized protein
	RHAL1_00168	6.76	7.13	6.97	7.04	6.66	7.24	Acetyl esterase/lipase
	RHAL1_00169	7.08	7.2	7.05	7.38	7.17	7	hypothetical protein
	RHAL1_00170	6.97	7.02	6.53	7.17	6.87	6.98	Cyclopropane-fatty-acyl-phospholipid synthase	K00574 cyclopropane-fatty-acyl-phospholipid synthase [EC:2.1.1.79]
	RHAL1_00171	5.29	5.5	5.01	5.56	5.51	5.52	hypothetical protein
	RHAL1_00172	7.26	7.81	7.67	7.37	7.29	7.24	Inner membrane transport protein YdhP
	RHAL1_00173	7.35	7.53	7.37	8.05	7.77	7.71	FAD-binding monooxygenase
	RHAL1_00174	6.13	6.25	6.13	6.15	6.28	6.22	fused 4'-phosphopantothenoylcysteine decarboxylase %3B phosphopantothenoylcysteine synthetase%2CFMN-binding	K13038 phosphopantothenoylcysteine decarboxylase / phosphopantothenate---cysteine li
	RHAL1_00175	4.29	4.9	5.03	4.45	4.52	4.86	deoxyuridinetriphosphatase	K01520 dUTP pyrophosphatase [EC:3.6.1.23]
	RHAL1_00176	6.43	6.21	6.14	6.85	6.25	6.19	hypothetical protein
	RHAL1_00177	10.36	10.47	10.5	10.39	10.07	10.6	succinyl-CoA synthetase alpha chain	K01902 succinyl-CoA synthetase alpha subunit [EC:6.2.1.5]
	RHAL1_00178	11.62	11.49	11.63	11.21	11.08	11.52	Protein of unassigned function
	RHAL1_00179	9.35	9.39	9.35	9.5	9.6	9.64	2-oxoglutarate decarboxylase%2C thiamin-requiring	K00164 2-oxoglutarate dehydrogenase E1 component [EC:1.2.4.2]
	RHAL1_00180	8.93	9.01	8.85	9.15	9.04	9.1	dihydrolipoyltranssuccinase	K00658 2-oxoglutarate dehydrogenase E2 component (dihydrolipoamide succinyltransfera
	RHAL1_00181	8.79	8.89	8.77	8.64	8.54	8.68	Dihydrolipoyl dehydrogenase	K00382 dihydrolipoamide dehydrogenase [EC:1.8.1.4]
	RHAL1_00182	7.47	7.29	7.31	7.21	7.21	7.29	hypothetical protein
	RHAL1_00183	6.57	6.89	6.64	6.8	6.34	6.66	Glutamine-dependent NAD(+) synthetase	K01950 NAD+ synthase (glutamine-hydrolysing) [EC:6.3.5.1]
	RHAL1_00184	11.86	11.54	11.76	11.89	11.91	11.86	Ribosomal protein S18 acetylase RimI
	RHAL1_00185	7.34	7.42	7.38	7.44	7.49	7.66	Murein DD-endopeptidase MepM and murein hydrolase activator NlpD%2C contain LysM domain	K19304 murein DD-endopeptidase [EC:3.4.24.-]
	RHAL1_00186	7.42	7.3	7.25	7.56	7.69	7.43	hypothetical protein
	RHAL1_00187	7.44	7.36	7.43	7.64	7.45	7.47	Asp/Glu/hydantoin racemase
	RHAL1_00188	5.8	5.43	5.48	5.33	5.84	5.41	Nucleoside 2-deoxyribosyltransferase
	RHAL1_00189	7.93	7.8	7.93	7.77	7.68	7.7	putative enzyme	K10806 acyl-CoA thioesterase YciA [EC:3.1.2.-]
	RHAL1_00190	9.44	9.14	9.12	9.57	9.55	9.51	protein of unknown function
	RHAL1_00191	5.98	5.52	5.84	6.05	5.89	5.79	FAD-dependent oxidoreductase	K07222 putative flavoprotein involved in K+ transport
	RHAL1_00192	2.57	2.98	2.74	3.13	3.54	3.34	MSMEG_0570 family protein
	RHAL1_00193	2.43	1.54	2.36	1.81	1.61	0.81	hypothetical protein	K07123 uncharacterized protein
	RHAL1_00194	2.4	2.14	1.49	2.08	0.38	1.49	hypothetical protein
	RHAL1_00195	2.19	2.55	2.97	2.49	2.03	1.52	Radical SAM protein
	RHAL1_00196	3.62	3.26	2.54	3.45	3.73	2.43	Nitrilase 3	K01502 aliphatic nitrilase [EC:3.5.5.7]
	RHAL1_00197	6.11	5.39	5.69	5.54	4.9	4.68	hypothetical protein
	RHAL1_00198	4.84	4.6	4.79	4.21	4.4	4.41	putative transcriptional regulator
	RHAL1_00199	2.37	2.21	2.55	3.5	2.86	2.62	hypothetical protein
	RHAL1_00200	3.05	3.11	2.78	3.86	3.05	3.33	hypothetical protein	K12204 defect in organelle trafficking protein DotC
	RHAL1_00201	3.07	3.17	3.21	3.84	2.78	2.65	Intracellular multiplication protein IcmK	K12213 intracellular multiplication protein IcmK
	RHAL1_00202	2.5	2.98	3.08	3.27	3.26	3.23	hypothetical protein	K12209 intracellular multiplication protein IcmE
	RHAL1_00203	2.05	2.36	1.53	2.82	2.31	2.41	hypothetical protein
	RHAL1_00204	6.85	6.56	6.68	7.6	7.44	7.58	Type VI secretion protein	K11893 type VI secretion system protein ImpJ
	RHAL1_00205	3.2	3.5	3.2	4.1	3.87	4.04	hypothetical protein	K11892 type VI secretion system protein ImpK
	RHAL1_00206	5.92	6.09	6.02	6.81	6.77	6.4	hypothetical protein	K11891 type VI secretion system protein ImpL
	RHAL1_00207	5.2	5.73	5.4	6.37	5.67	5.9	Type VI secretion system protein ImpM	K11890 type VI secretion system protein ImpM
	RHAL1_00208	4.6	4.9	4.83	5.36	4.78	4.84	hypothetical protein
	RHAL1_00209	3.73	3.84	4.06	4.35	3.68	3.99	Type VI secretion system protein ImpH	K11895 type VI secretion system protein ImpH
	RHAL1_00210	2.46	2.14	2.58	2.97	3.02	3.01	hypothetical protein	K11896 type VI secretion system protein ImpG
	RHAL1_00211	1.71	2.81	1.96	3.71	2.59	2.96	hypothetical protein	K11897 type VI secretion system protein ImpF
	RHAL1_00212	2.69	3.14	2.87	3.27	4.02	3.57	Type VI secretion system protein ImpE	K11898 type VI secretion system protein ImpE
	RHAL1_00213	2.81	3.32	3.42	3.25	3.91	4.02	Type VI secretion system protein ImpD	K11899 type VI secretion system protein ImpD
	RHAL1_00214	5.18	5.17	5.32	6.06	6.26	5.98	EvpB family type VI secretion protein	K11900 type VI secretion system protein ImpC
	RHAL1_00215	6.59	6.67	6.63	7.5	7.24	7.23	Type VI secretion system-associated protein	K11901 type VI secretion system protein ImpB
	RHAL1_00216	5.99	5.97	6.1	6.71	6.78	6.83	hypothetical protein	K11902 type VI secretion system protein ImpA
	RHAL1_00217	4.87	4.91	5.01	6.22	6.24	6.32	Protein ClpV1	K11907 type VI secretion system protein VasG
	RHAL1_00218	10.16	9.86	9.79	10.91	10.61	10.53	hypothetical protein	K11903 type VI secretion system secreted protein Hcp
	RHAL1_00219	10.67	10.44	9.94	11.09	10.56	10.73	putative membrane protein
	RHAL1_00220	13.06	12.84	12.46	13.71	13.31	13.34	putative Phosphate starvation-inducible protein PsiF
	RHAL1_00221	9.96	9.97	9.95	10.77	10.3	10.31	protein of unknown function
	RHAL1_00222	5.12	5.21	5.18	5.72	5.65	5.46	putative Acetyltransferase
	RHAL1_00223	7.84	7.38	7.75	7.64	7.6	7.35	putative DNA modification/repair radical SAM protein
	RHAL1_00224	7.09	7.22	7.16	7.12	7.17	6.91	Methyl-accepting chemotaxis protein	K03406 methyl-accepting chemotaxis protein
	RHAL1_00225	8.53	8.49	8.35	8.54	8.35	8.43	Glutathione synthetase	K01920 glutathione synthase [EC:6.3.2.3]
	RHAL1_00226	7.52	7.41	7.32	7.29	7.45	7.4	[Protein-PII] uridylyltransferase / [Protein-PII]-UMP uridylyl-removing enzyme	K00990 [protein-PII] uridylyltransferase [EC:2.7.7.59]
	RHAL1_00227	5.78	6	5.61	5.82	6.34	5.41	hypothetical protein
	RHAL1_00228	5.39	5.67	5.58	5.29	5.57	5.43	RNA polymerase-associated protein	K00799 glutathione S-transferase [EC:2.5.1.18]
	RHAL1_00229	7.75	8.01	7.78	8.12	7.78	7.45	exported protein of unknown function
	RHAL1_00230	5.25	5.76	5.76	5.68	5.7	5.87	hypothetical protein
	RHAL1_00231	9.44	9.31	9.13	10.13	9.73	9.6	exported protein of unknown function
	RHAL1_00232	9.85	9.82	9.77	10.43	10.31	10.24	hypothetical protein
	RHAL1_00233	6.95	7.14	6.87	7.34	7.03	7.12	peptide chain release factor RF-1	K02835 peptide chain release factor 1
	RHAL1_00234	5.12	5.43	5.43	4.9	5.07	4.75	DNA mismatch repair protein MutS	K03555 DNA mismatch repair protein MutS
	RHAL1_00235	5.14	5.3	5.57	4.71	5.03	5.34	Polysaccharide deacetylase
	RHAL1_00236	7.21	7.18	7.17	7.12	7.15	7.13	Cytochrome b561	K12262 cytochrome b561
	RHAL1_00237	8.73	8.65	8.28	8.2	8.51	8.21	hypothetical protein
	RHAL1_00238	8.3	8.11	8.38	8.23	7.99	8.08	hypothetical protein	K02078 acyl carrier protein
	RHAL1_00239	7.93	7.73	7.79	7.72	7.64	7.7	hypothetical protein
	RHAL1_00240	13.7	13.16	12.83	13.53	13.07	12.85	hypothetical protein
	RHAL1_00241	5.65	5.95	5.61	5.96	5.62	5.63	exported protein of unknown function
	RHAL1_00242	7.74	7.75	7.67	7.7	7.73	7.68	Glucans biosynthesis protein G	K03670 periplasmic glucans biosynthesis protein
	RHAL1_00243	7.06	7.34	7.16	7.37	7.08	7.28	phosphoglycerate kinase	K00927 phosphoglycerate kinase [EC:2.7.2.3]
	RHAL1_00244	9.42	9.69	9.53	9.69	9.52	9.55	D-erythrose 4-phosphate dehydrogenase	K01596 phosphoenolpyruvate carboxykinase (GTP) [EC:4.1.1.32]
	RHAL1_00245	3.49	4.33	4.5	3.45	4.17	3.63	hypothetical protein
	RHAL1_00246	4.83	5.07	5.35	4.52	4.27	4.51	Cell division protein ZapA	K09888 cell division protein ZapA
	RHAL1_00248	6.97	6.65	6.59	7.17	7.12	7.15	hypothetical protein
	RHAL1_00249	5.88	5.57	5.44	5.5	5.8	5.68	protein of unknown function
	RHAL1_00250	6.89	6.48	6.63	6.79	6.68	6.77	protein of unknown function
	RHAL1_00251	4.93	4.75	4.62	5.04	4.79	5.33	hypothetical protein
	RHAL1_00252	5.39	4.93	4.94	5.75	5.43	5.26	protein of unknown function
	RHAL1_00253	5.1	5	4.97	4.93	5.29	5.31	transposase (fragment)	K07485 transposase
	RHAL1_00254	5.22	5.22	5.35	5.27	5.4	5.9	transposase (fragment)
	RHAL1_00255	5.99	5.81	6.12	6.17	6.18	6	transposase	K07485 transposase
	RHAL1_00256	6.85	6.36	6.46	6.84	6.96	7.04	Protein-glutamate methylesterase (fragment)
	RHAL1_00257	7.92	7.7	7.79	8.01	7.85	7.93	Protein-glutamate methylesterase (fragment)	K00575 chemotaxis protein methyltransferase CheR [EC:2.1.1.80]
	RHAL1_00258	9.59	9.12	9.38	9.52	9.52	9.63	DNA-binding transcriptional regulator%2C MerR family
	RHAL1_00259	5.51	5.46	5.44	5.67	5.79	5.54	NADH dehydrogenase	K03885 NADH dehydrogenase [EC:1.6.99.3]
	RHAL1_00260	9.24	8.7	9.07	8.76	9.07	9.11	NUDIX domain protein (fragment)
	RHAL1_00261	7.29	7.44	7.26	7.3	7.34	7.02	protein of unknown function
	RHAL1_00262	7.91	7.7	7.71	7.81	7.72	7.73	hypothetical protein
	RHAL1_00263	7.36	7.11	7.31	6.96	7.06	7.18	Phosphate:Na+ symporter	K03324 phosphate:Na+ symporter
	RHAL1_00264	7.55	7.19	7.47	7.35	7.32	7.52	protein of unknown function	K07220 uncharacterized protein
	RHAL1_00265	4.59	4.41	4.63	3.88	4.23	4.57	putative low-affinity inorganic phosphate transporter	K03306 inorganic phosphate transporter, PiT family
	RHAL1_00266	1.4	1.9	3	2.15	1.97	1.86	hypothetical protein
	RHAL1_00267	4.25	3.63	3.8	3.67	4.03	4.59	transposase (fragment)
	RHAL1_00268	6.25	5.99	6.08	6.38	6.35	6.48	putative integrase/recombinase y4qK
	RHAL1_00269	7.81	7.64	7.77	7.98	8.03	8.04	transposase
	RHAL1_00270	9.31	9.22	9.2	9.54	9.43	9.43	ATPase
	RHAL1_00271	4.83	4.28	4.37	4.09	4.59	4.63	protein of unknown function
	RHAL1_00272	6.34	5.96	6.04	6.45	6.73	6.48	hypothetical protein
	RHAL1_00273	4.15	4.22	3.83	4.34	4.1	4.28	protein of unknown function
	RHAL1_00274	7.11	6.62	6.47	7.19	6.95	7.13	protein of unknown function
	RHAL1_00275	7.28	6.88	6.89	7.26	7.29	7.28	protein of unknown function
	RHAL1_00276	9.58	9	9.28	9.19	9.56	9.49	putative polysaccharide ABC exporter%2C permease protein	K09688 capsular polysaccharide transport system permease protein
	RHAL1_00277	4.55	5.71	5.06	5.56	5.74	4.75	protein of unknown function
	RHAL1_00278	7.61	7.47	7.72	7.83	8.14	8.15	dTDP-4-deoxyrhamnose-3%2C5-epimerase	K01790 dTDP-4-dehydrorhamnose 3,5-epimerase [EC:5.1.3.13]
	RHAL1_00279	11.03	10.53	10.73	10.78	10.97	10.72	hypothetical protein	K20444 O-antigen biosynthesis protein [EC:2.4.1.-]
	RHAL1_00280	10.09	9.6	9.77	9.77	9.87	9.54	hypothetical protein
	RHAL1_00281	10	9.37	9.65	9.43	9.8	9.42	hypothetical protein
	RHAL1_00282	7.62	7.89	7.81	8.27	7.71	8.32	hypothetical protein
	RHAL1_00283	2.12	2.56	2.54	3.07	2.26	3.37	transposase	K07485 transposase
	RHAL1_00284	6.04	6.31	6.5	5.75	6.04	6.24	protein of unknown function
	RHAL1_00285	6.5	6.15	6.27	6.44	6.53	6.52	Phage integrase family protein
	RHAL1_00286	6.01	5.68	5.96	6.13	6.36	6.08	protein of unknown function
	RHAL1_00287	6.58	6.34	6.47	6.6	6.51	6.61	protein of unknown function
	RHAL1_00288	6.29	6.03	5.95	6.16	6.09	5.92	DNA polymerase LigD%2C ligase domain protein	K01971 bifunctional non-homologous end joining protein LigD [EC:6.5.1.1]
	RHAL1_00289	7.01	6.96	6.54	6.9	6.97	7.05	protein of unknown function
	RHAL1_00290	7.69	7.17	7.22	7.49	7.27	7.26	hypothetical protein
	RHAL1_00291	6.04	6.22	5.94	6.45	5.73	6.21	hypothetical protein	K09936 bacterial/archaeal transporter family-2 protein
	RHAL1_00292	5.56	5.3	5.31	5.86	5.72	5.67	NADPH-dependent FMN reductase ArsH	K11811 arsenical resistance protein ArsH
	RHAL1_00293	5.64	5.03	5.33	5.05	5.35	5.43	Arsenical-resistance protein Acr3	K03325 arsenite transporter
	RHAL1_00294	5.04	4.91	5	4.7	4.84	4.47	arsenate reductase	K00537 arsenate reductase (glutaredoxin) [EC:1.20.4.1]
	RHAL1_00295	6.29	6.08	5.77	6.46	6.37	6.4	ArsR family transcriptional regulator	K03741 arsenate reductase (thioredoxin) [EC:1.20.4.4]
	RHAL1_00296	7.46	7.16	7.42	7.46	7.47	7.32	Transcriptional regulator
	RHAL1_00297	5	4.73	4.5	4.87	4	5.09	hypothetical protein
	RHAL1_00298	4.13	4.23	4.37	4.27	4.41	4.49	Membrane fusion protein%2C Cu(I)/Ag(I) efflux system	K07798 membrane fusion protein, Cu(I)/Ag(I) efflux system
	RHAL1_00299	4.7	4.19	4.49	4.44	4.71	4.66	copper/silver efflux system%2C membrane component
	RHAL1_00300	1.64	1.64	1.64	1.64	1.64	1.64	copper/silver efflux system%2C membrane component
	RHAL1_00301	5.16	4.98	5.27	5.61	5.63	5.69	copper/silver efflux system%2C membrane component
	RHAL1_00302	9	8.97	9.19	8.86	9.04	9.07	hypothetical protein
	RHAL1_00303	5.94	5.99	6.28	6.2	5.74	6.17	protein of unknown function
	RHAL1_00304	4.81	4.64	4.65	4.54	4.81	4.97	Outer membrane efflux protein
	RHAL1_00305	5.47	5.2	5.15	5.8	5.72	5.4	Multicopper oxidase type 3	K22348 manganese oxidase [EC:1.16.3.3]
	RHAL1_00306	2.9	3.68	3.18	4.61	4.52	4.37	Copper resistance protein
	RHAL1_00307	2.85	2.74	2.92	4.56	1.93	2.7	exported protein of unknown function
	RHAL1_00308	6.6	5.98	6.14	6.85	6.6	6.61	RND transporter
	RHAL1_00309	4.72	4.74	4.52	4.83	4.72	5.5	exported protein of unknown function
	RHAL1_00310	7.01	6.51	6.65	7.47	7.08	7.45	hypothetical protein	K07089 uncharacterized protein
	RHAL1_00311	9.68	6.86	8.44	10	9.57	10.22	Cation transporter
	RHAL1_00312	7.04	7.19	7.1	7.5	7.24	7.37	HTH-type transcriptional regulator HmrR	K08365 MerR family transcriptional regulator, mercuric resistance operon regulatory
	RHAL1_00313	8.3	7.87	7.81	8.37	8.49	8.13	protein of unknown function
	RHAL1_00314	5.14	4.82	4.6	4.94	5.64	5.21	protein of unknown function
	RHAL1_00315	9.11	8.67	8.69	9.34	9.01	9.11	Pyrophosphatase
	RHAL1_00316	7.4	7.05	7.01	7.31	7.05	7.11	Uracil DNA glycosylase superfamily protein (fragment)
	RHAL1_00317	5.23	5.12	5.01	5.28	5.5	5.05	hypothetical protein
	RHAL1_00318	5.1	4.87	5.29	5.15	5.05	5.4	transposase	K07481 transposase, IS5 family
	RHAL1_00319	7.49	7.14	7.23	7.07	7.49	7.28	Peptidase C1
	RHAL1_00320	3.07	2.32	2.78	2.91	2.9	2.57	transposase	K07485 transposase
	RHAL1_00321	2.87	2.55	2.82	2.67	3.06	3.31	ATPase
	RHAL1_00322	4.25	4.96	4.84	4.72	4.86	4.93	transposase
	RHAL1_00323	0.85	0.31	1.89	2.78	1.26	1.94	hypothetical protein
	RHAL1_00324	5.62	5.02	4.97	5.66	5.6	5.38	hypothetical protein
	RHAL1_00325	5.85	5.97	5.72	5.79	5.64	5.61	protein of unknown function
	RHAL1_00326	6.39	6.26	6.43	6.02	5.45	6.25	Antibiotic biosynthesis monooxygenase (modular protein)
	RHAL1_00327	3.96	3.9	3.86	3.91	3.94	4.03	hypothetical protein
	RHAL1_00328	5.29	4.71	4.77	5.22	5.34	5.15	Zn-finger-containing protein
	RHAL1_00329	3.42	3.76	3.09	3.49	3.79	3.58	L-threonine 3-dehydrogenase
	RHAL1_00330	3.04	2.49	2.45	4.02	3.6	3.49	Formaldehyde dismutase
	RHAL1_00331	3.66	3.96	3.49	3.98	4.32	4.35	exported protein of unknown function
	RHAL1_00332	2.57	2.71	1.68	1.89	2.51	2.91	Dimethylallyltransferase
	RHAL1_00333	4.2	3.61	3.47	3.49	3.65	3.63	protein of unknown function
	RHAL1_00334	4.35	4.69	4.32	4.34	4.1	4.12	Uracil-DNA glycosylase
	RHAL1_00335	1.83	2.4	1.9	2.06	1.89	2.36	Oxidoreductase FAD/NAD(P)-binding domain protein	K07006 uncharacterized protein
	RHAL1_00336	4.55	4.48	4.6	4.73	4.4	4.96	Protein GstA	K00799 glutathione S-transferase [EC:2.5.1.18]
	RHAL1_00337	5.1	5.68	5.84	5.78	5.55	5.98	hypothetical protein
	RHAL1_00338	4.58	4.37	4.96	4.3	4.81	4.32	Methyltransferase type 11
	RHAL1_00339	4.76	4.8	4.77	4.39	4.69	4.63	NdmA protein
	RHAL1_00340	4.15	4.05	4.32	3.75	3.96	4.24	hypothetical protein
	RHAL1_00341	4.81	4.84	5.06	4.31	4.77	4.78	hypothetical protein
	RHAL1_00342	6.77	6.61	6.42	6.27	6.42	6.45	protein of unknown function
	RHAL1_00343	4.88	5.06	5.35	4.85	4.68	4.85	Two-component system response regulator (fragment)
	RHAL1_00344	6.29	6.52	6.61	6.42	6.4	5.8	protein of unknown function
	RHAL1_00345	5.67	5.78	6.07	5.17	5.61	5.72	Multi-sensor hybrid histidine kinase (fragment)	K05962 protein-histidine pros-kinase [EC:2.7.13.1]
	RHAL1_00346	6.98	6.59	6.81	6.68	6.5	6.65	IS5 family transposase ISMpo8	K07492 putative transposase
	RHAL1_00347	2.93	3.03	2.87	3.32	3.42	3.26	Cellulose biosynthesis protein BcsS
	RHAL1_00348	1.68	2.2	1.91	2.04	2.52	1.91	Cellulose synthase catalytic subunit [UDP-forming]	K00694 cellulose synthase (UDP-forming) [EC:2.4.1.12]
	RHAL1_00349	1.21	1.86	1.37	2.24	1.52	0.87	putative Cyclic di-GMP-binding protein	K20541 cellulose synthase operon protein B
	RHAL1_00350	2.31	2.35	2.67	2.11	1.9	2.13	Cellulase	K20542 endoglucanase [EC:3.2.1.4]
	RHAL1_00351	1.45	2.03	1.61	1.06	1.7	1.96	hypothetical protein
	RHAL1_00352	2.47	1.82	1.47	1.32	2	1.88	hypothetical protein
	RHAL1_00353	4.09	4.26	3.93	3.81	4.07	3.69	protein of unknown function
	RHAL1_00354	7.7	7.65	7.75	7.5	7.55	7.55	Carbonic anhydrase	K01673 carbonic anhydrase [EC:4.2.1.1]
	RHAL1_00355	5.12	5.32	5.07	4.86	5.21	4.45	Endo-1%2C4-beta-xylanase%2C GH35 family	K01181 endo-1,4-beta-xylanase [EC:3.2.1.8]
	RHAL1_00356	3.06	2.78	2.66	3.15	2.19	2.83	hypothetical protein
	RHAL1_00357	3.09	3.17	3.44	3.66	3.74	3.4	hypothetical protein
	RHAL1_00358	3.22	3.15	3.2	2.66	3.22	3.39	UbiA family prenyltransferase
	RHAL1_00359	2.38	1.01	0.74	2.64	-0.39	1.63	hypothetical protein
	RHAL1_00360	2.22	2.89	1.03	2.07	2.25	1.85	Decaprenylphosphoryl-beta-D-ribose oxidase	K16653 decaprenylphospho-beta-D-ribofuranose 2-oxidase [EC:1.1.98.3]
	RHAL1_00361	3.16	2.32	2.71	3.14	3.07	3.21	Short-chain dehydrogenase
	RHAL1_00362	4.16	3.73	4.38	4.06	4.1	4.83	FkbM family methyltransferase
	RHAL1_00363	10.78	10.49	10.54	10.67	10.39	10.48	Fructose-bisphosphate aldolase class 1	K01623 fructose-bisphosphate aldolase, class I [EC:4.1.2.13]
	RHAL1_00364	5.51	5.7	5.66	5.3	5.18	5.03	Type I secretion system membrane fusion protein PrsE	K02022 HlyD family secretion protein
	RHAL1_00365	4.48	4.71	4.55	3.86	4.36	3.89	Type I secretion system ATP-binding protein PrsD
	RHAL1_00366	6.5	6.52	6.4	5.77	5.69	5.79	protein of unknown function
	RHAL1_00367	5.39	5.52	5.47	4.98	4.86	4.56	hypothetical protein
	RHAL1_00368	7.03	6.74	6.63	6.06	6.33	6.13	putative DegT/DnrJ/EryC1/StrS aminotransferase
	RHAL1_00369	6.03	6.05	6.05	5.48	5.24	5.19	hypothetical protein
	RHAL1_00370	6.42	6.14	5.93	5.55	6.05	5.73	protein of unknown function
	RHAL1_00371	6.21	6.11	6.02	5.81	6.25	6.09	hypothetical protein
	RHAL1_00372	7.84	7.44	7.64	7.69	7.85	7.81	protein of unknown function	K07272 rhamnosyltransferase [EC:2.4.1.-]
	RHAL1_00373	10.37	10	10.02	10.26	10.28	10.17	hypothetical protein
	RHAL1_00374	7	6.68	7.06	6.86	7.07	6.99	NAD-dependent epimerase/dehydratase (fragment)
	RHAL1_00375	7.39	7.4	7.62	7.6	8	7.87	dTDP-4-dehydrorhamnose 3%2C5-epimerase	K01790 dTDP-4-dehydrorhamnose 3,5-epimerase [EC:5.1.3.13]
	RHAL1_00376	8.66	8.43	8.55	8.6	9.02	8.81	SAM-dependent methyltransferase
	RHAL1_00377	7.21	7.31	7.25	6.78	7.2	7.14	CDP-glucose 4%2C6-dehydratase	K01709 CDP-glucose 4,6-dehydratase [EC:4.2.1.45]
	RHAL1_00378	9.08	8.69	8.93	8.74	8.79	8.85	Glucose-1-phosphate cytidylyltransferase	K00978 glucose-1-phosphate cytidylyltransferase [EC:2.7.7.33]
	RHAL1_00379	9.08	8.78	8.97	8.74	8.86	8.89	Epimerase	K15856 GDP-4-dehydro-6-deoxy-D-mannose reductase [EC:1.1.1.281]
	RHAL1_00380	8.73	8.42	8.49	8.29	8.42	8.56	GDP-D-mannose dehydratase%2C NAD(P)-binding	K01711 GDPmannose 4,6-dehydratase [EC:4.2.1.47]
	RHAL1_00381	8.23	7.78	8.03	8.04	8.15	8.24	putative polysaccharide ABC exporter%2C permease protein	K09688 capsular polysaccharide transport system permease protein
	RHAL1_00382	9.72	9.38	9.51	9.38	9.48	9.42	bifunctional GDP-fucose synthetase: GDP-4-dehydro-6-deoxy-D-mannose epimerase and GDP-4-dehydro-6-L-deoxygalactose reductase	K02377 GDP-L-fucose synthase [EC:1.1.1.271]
	RHAL1_00383	9.31	8.89	8.94	8.9	9	8.97	hypothetical protein
	RHAL1_00384	7.94	7.6	7.54	7.73	7.81	7.71	hypothetical protein
	RHAL1_00385	6.87	6.28	6.67	7.01	7.01	7.02	Glycosyl transferase family 2 (fragment)	K20444 O-antigen biosynthesis protein [EC:2.4.1.-]
	RHAL1_00386	6	6	5.81	5.95	6.21	6.31	Glycosyl transferase family 2 (fragment)	K20444 O-antigen biosynthesis protein [EC:2.4.1.-]
	RHAL1_00387	6.78	6.8	6.84	6.71	6.86	6.84	L-glutamine:D-fructose-6-phosphate aminotransferase	K00820 glutamine---fructose-6-phosphate transaminase (isomerizing) [EC:2.6.1.16]
	RHAL1_00388	5.52	5.53	5.63	5.31	5.21	5.35	UDP-N-acetylglucosamine pyrophosphorylase / Glucosamine-1-phosphate N-acetyltransferase	K04042 bifunctional UDP-N-acetylglucosamine pyrophosphorylase / Glucosamine-1-phosph
	RHAL1_00389	5.67	6.29	6.16	6.11	5.96	6.08	hypothetical protein
	RHAL1_00390	9.27	9.43	9.42	9.63	9.31	9.6	TetR family transcriptional regulator
	RHAL1_00391	7.05	7.12	6.94	7.21	6.86	6.87	hypothetical protein	K07261 penicillin-insensitive murein DD-endopeptidase [EC:3.4.24.-]
	RHAL1_00392	0.32	0.65	0.43	0.42	0.28	0.69	ATPase
	RHAL1_00393	-0.42	-0.2	-1.03	-0.3	-0.23	0.19	transposase
	RHAL1_00394	6.5	6.28	6.29	6.63	6.74	6.7	hypothetical protein	K06886 hemoglobin
	RHAL1_00395	9.84	9.73	9.87	9.61	9.7	9.71	3-hydroxybutyryl-CoA dehydrogenase	K00074 3-hydroxybutyryl-CoA dehydrogenase [EC:1.1.1.157]
	RHAL1_00396	8.29	8.12	8.13	7.9	8.09	7.95	electron transfer flavoprotein alpha-subunit	K03522 electron transfer flavoprotein alpha subunit
	RHAL1_00397	8.69	8.79	8.79	8.7	8.52	8.67	electron transfer flavoprotein beta-subunit	K03521 electron transfer flavoprotein beta subunit
	RHAL1_00398	11.23	11.38	11.18	11.63	11.29	11.44	hypothetical protein
	RHAL1_00399	11.11	10.75	10.59	11.33	11.14	11	Pilus assembly protein TadE
	RHAL1_00400	9.75	9.5	9.27	9.85	9.86	9.52	TadE-like protein
	RHAL1_00401	10.28	9.96	9.86	10.27	10.2	10	Flp pilus assembly protein TadG
	RHAL1_00402	9.24	9.3	9.37	8.9	9.15	9.06	Aspartate-semialdehyde dehydrogenase	K00133 aspartate-semialdehyde dehydrogenase [EC:1.2.1.11]
	RHAL1_00403	11.51	11.74	11.37	12.17	11.88	11.5	hypothetical protein
	RHAL1_00404	5.35	5.53	5.6	5.58	5.64	5.45	Group 1 glycosyl transferase
	RHAL1_00405	8.62	8.4	8.42	8.53	8.61	8.85	hypothetical protein
	RHAL1_00406	7.53	7.53	7.34	7.67	7.53	7.62	8-amino-7-oxononanoate synthase
	RHAL1_00407	5.86	5.89	5.84	5.79	5.94	5.88	Beta-ketoacyl synthase
	RHAL1_00408	4.83	5.17	5.33	5.03	5.09	5.17	Beta-ketoacyl synthase (fragment)	K00344 NADPH:quinone reductase [EC:1.6.5.5]
	RHAL1_00409	10.38	10.37	10.13	10.07	10.03	9.63	hypothetical protein
	RHAL1_00410	7.26	7.19	7.11	7.3	7.23	7.22	3-oxoacyl-[acyl-carrier-protein] synthase 3	K00648 3-oxoacyl-[acyl-carrier-protein] synthase III [EC:2.3.1.180]
	RHAL1_00411	13.16	13.16	13.15	13.66	13.32	13.08	hypothetical protein
	RHAL1_00412	11.66	11.5	11.54	12.09	11.77	11.8	protein of unknown function
	RHAL1_00413	7.39	7.13	7.2	7.73	7.52	7.82	Mg2 transporter protein CorA family protein	K03284 magnesium transporter
	RHAL1_00414	8.46	8.7	8.58	9.24	8.76	8.77	hypothetical protein
	RHAL1_00415	9	8.95	9.08	8.92	9.12	8.96	Glycerol metabolism activator
	RHAL1_00416	5.55	5.85	6.14	5.92	6	5.67	RND family efflux transporter%2C MFP subunit
	RHAL1_00417	3.91	4.27	4.05	4.32	4.39	4.27	hypothetical protein
	RHAL1_00418	5.07	5.08	4.79	4.55	4.89	4.85	putative membrane protein YccC
	RHAL1_00419	4.18	4.79	4.6	4.29	4.67	4.27	putative HTH-type transcriptional regulator LrhA
	RHAL1_00420	8.73	9.03	9.18	8.83	8.81	9.01	4-hydroxy-3-methylbut-2-en-1-yl diphosphate synthase (flavodoxin)	K03526 (E)-4-hydroxy-3-methylbut-2-enyl-diphosphate synthase [EC:1.17.7.1 1.17.7.3]
	RHAL1_00421	6.19	6.36	6.58	5.7	6	6.45	protein of unknown function
	RHAL1_00422	6.41	6.27	6.45	6.03	6.3	6.24	putative membrane transporter protein YjnA	K07090 uncharacterized protein
	RHAL1_00423	6.01	6.08	6.1	6.01	5.94	5.88	Cytochrome C	K22622 S-disulfanyl-L-cysteine oxidoreductase SoxD [EC:1.8.2.6]
	RHAL1_00424	6.11	5.92	6.06	5.72	5.8	5.63	Oxidoreductase molybdopterin binding domain protein	K05301 sulfite dehydrogenase [EC:1.8.2.1]
	RHAL1_00425	4.94	4.67	4.48	4.16	4.38	4.31	hypothetical protein
	RHAL1_00426	5.75	5.68	5.64	5.83	5.34	5.42	hypothetical protein	K07045 uncharacterized protein
	RHAL1_00427	6.9	7.09	7.19	7.36	6.97	7.19	MFS transporter
	RHAL1_00428	8.13	8.07	8.14	7.93	7.83	8.01	Patatin (modular protein)
	RHAL1_00429	5.12	5.26	5.04	5.12	5.03	4.94	Benzoylformate decarboxylase	K01576 benzoylformate decarboxylase [EC:4.1.1.7]
	RHAL1_00430	5.28	5.41	5.69	5.04	5.2	5.12	Metal-dependent carboxypeptidase	K01299 carboxypeptidase Taq [EC:3.4.17.19]
	RHAL1_00431	5.45	5.2	5.55	4.7	4.21	4.96	hypothetical protein
	RHAL1_00432	1.59	2.56	2.7	2.2	1.72	2.26	hypothetical protein
	RHAL1_00433	0.98	0.73	1.44	1.43	-0.13	0.88	hypothetical protein
	RHAL1_00434	6.87	6.84	6.92	6.71	6.7	6.87	putative phage repressor
	RHAL1_00435	3.27	2.43	2.7	2.56	2.92	2.91	hypothetical protein
	RHAL1_00436	4.21	4.22	4.55	4.78	4.12	4.32	MaoC domain protein dehydratase
	RHAL1_00437	5.38	5.59	5.86	5.18	5.26	5.56	NAD(P)H-dependent FMN reductase
	RHAL1_00438	7.35	7.53	7.69	7.32	7.48	7.6	Flagellar basal body-associated protein FliL (modular protein)
	RHAL1_00439	10.12	9.87	9.67	10.27	9.93	10.29	protein of unknown function
	RHAL1_00440	6.06	6.15	6.2	6.14	6.2	6.33	Cyclohexadienyl dehydrogenase	K04517 prephenate dehydrogenase [EC:1.3.1.12]
	RHAL1_00441	6.21	6.32	6.23	6.09	6.21	6.12	Histidinol-phosphate aminotransferase	K00817 histidinol-phosphate aminotransferase [EC:2.6.1.9]
	RHAL1_00442	6.4	6.54	6.59	5.98	6.17	6.45	Chorismate mutase
	RHAL1_00443	13.18	12.84	12.9	12.47	12.46	12.52	DNA-binding transcriptional regulator%2C MerR family
	RHAL1_00444	9.12	8.84	9.08	8.68	8.81	8.76	AraC-type DNA-binding protein
	RHAL1_00445	8.03	7.92	7.72	8.64	8.22	8.48	Homoserine O-acetyltransferase	K00641 homoserine O-acetyltransferase/O-succinyltransferase [EC:2.3.1.31 2.3.1.46]
	RHAL1_00446	7.9	7.9	7.82	8.55	8.2	8.33	Methionine biosynthesis protein MetW
	RHAL1_00447	4.44	4.68	4.56	4.88	4.7	4.59	L%2CD-transpeptidase catalytic domain protein
	RHAL1_00448	8.91	8.86	8.97	8.96	8.81	8.85	Sensory transduction protein regX3
	RHAL1_00449	7.43	7.38	7.4	7.16	7.12	7.12	Cyclic nucleotide-binding protein
	RHAL1_00450	6.58	6.88	6.7	6.58	6.52	6.5	Glutathione S-transferase	K00799 glutathione S-transferase [EC:2.5.1.18]
	RHAL1_00451	7.4	7.42	7.39	7.19	7.37	7.51	Transcriptional regulatory protein MucR
	RHAL1_00452	6.43	6.47	6.58	6.38	6.11	6.22	putative GTP-binding protein	K06942 ribosome-binding ATPase
	RHAL1_00453	6.08	6.33	6.19	5.67	6.06	5.96	Hydroperoxy fatty acid reductase gpx1	K00432 glutathione peroxidase [EC:1.11.1.9]
	RHAL1_00454	2.31	2.7	2.23	2.53	1.93	1.9	Adenosylcobinamide-GDP ribazoletransferase	K02233 adenosylcobinamide-GDP ribazoletransferase [EC:2.7.8.26]
	RHAL1_00455	11.02	11.55	11.69	11.15	11.41	11.27	hypothetical protein
	RHAL1_00456	5.36	5.41	5.51	5.82	5.65	5.68	Nicotinate-nucleotide--dimethylbenzimidazole phosphoribosyltransferase	K00768 nicotinate-nucleotide--dimethylbenzimidazole phosphoribosyltransferase [EC:2.
	RHAL1_00457	5.09	5.21	5.01	5.12	4.94	5.6	hypothetical protein
	RHAL1_00458	5.85	5.91	5.85	5.55	5.35	5.69	FMN reductase (NADH) NtaB
	RHAL1_00459	2.76	2.53	2.75	2.56	2.42	2.36	Endonuclease 8 1	K05522 endonuclease VIII [EC:3.2.2.- 4.2.99.18]
	RHAL1_00460	5.24	5.5	5.58	4.41	5.53	5.08	Glyoxalase/bleomycin resistance protein
	RHAL1_00461	6.9	6.56	6.84	6.72	6.68	6.65	Polyketide cyclase / dehydrase and lipid transport	K16260 mxaD protein
	RHAL1_00462	3.38	3.48	4.04	3.46	3.25	2.62	hypothetical protein
	RHAL1_00463	6.3	6.06	5.76	5.7	6.02	5.92	hypothetical protein
	RHAL1_00464	5.46	5.29	5.1	5.89	5.47	5.65	pyruvate dehydrogenase (pyruvate oxidase)%2C thiamin-dependent%2C FAD-binding	K00156 pyruvate dehydrogenase (quinone) [EC:1.2.5.1]
	RHAL1_00465	4.98	5.02	5.03	4.85	4.71	4.69	hypothetical protein
	RHAL1_00466	4.73	4.93	5.19	5.16	4.6	4.94	Gamma-glutamylcyclotransferase	K07232 glutathione-specific gamma-glutamylcyclotransferase [EC:4.3.2.7]
	RHAL1_00467	4.95	5.01	4.6	5.14	5.11	5.23	protein of unknown function	K16079 outer membrane immunogenic protein
	RHAL1_00468	11.15	11.05	10.8	11.82	11.38	11.52	exported protein of unknown function
	RHAL1_00469	9.68	9.49	9.55	9.84	9.61	9.82	protein of unknown function
	RHAL1_00470	7.46	7.59	7.36	7.31	7.17	7.29	acetoacetyl-CoA transferase%2C alpha subunit	K01028 3-oxoacid CoA-transferase subunit A [EC:2.8.3.5]
	RHAL1_00471	6.08	6.05	6.35	5.96	5.95	6.13	hypothetical protein
	RHAL1_00472	8.25	8.01	7.94	7.85	8.1	7.89	acetoacetyl-CoA transferase%2C beta subunit	K01029 3-oxoacid CoA-transferase subunit B [EC:2.8.3.5]
	RHAL1_00473	5.03	5.33	5.57	5.32	5.08	5.31	hypothetical protein
	RHAL1_00474	6.95	7.02	7.09	6.75	6.95	6.98	hypothetical protein
	RHAL1_00475	5.71	5.58	6.03	5.69	5.71	5.72	ATP-sensitive inward rectifier potassium channel 10 (fragment)	K08715 inward rectifier potassium channel
	RHAL1_00476	2.45	3.37	3.88	3.25	3.15	2.76	cytidylate kinase	K00945 CMP/dCMP kinase [EC:2.7.4.25]
	RHAL1_00477	4.48	5.11	4.7	3.92	4.15	4.17	3-phosphoshikimate 1-carboxyvinyltransferase	K00800 3-phosphoshikimate 1-carboxyvinyltransferase [EC:2.5.1.19]
	RHAL1_00478	6.57	7.02	6.57	6.45	6.69	6.67	hypothetical protein
	RHAL1_00479	6.21	6.48	6.49	5.78	6.1	6.15	Flavin-dependent thymidylate synthase	K03465 thymidylate synthase (FAD) [EC:2.1.1.148]
	RHAL1_00480	7.54	7.3	7.39	7.21	7.54	7.36	ABC transporter	K02471 vitamin B12/bleomycin/antimicrobial peptide transport system ATP-binding/perm
	RHAL1_00481	7.76	7.99	7.58	8.58	8.67	8.62	Integration host factor subunit alpha (modular protein)	K04764 integration host factor subunit alpha
	RHAL1_00482	11.07	11.21	10.44	11.48	10.51	10.44	chaperone Hsp60%2C peptide-dependent ATPase%2C heat shock protein	K04077 chaperonin GroEL
	RHAL1_00483	13.18	13.05	12.26	13.92	12.85	12.9	chaperone Hsp10%2C affects cell division	K04078 chaperonin GroES
	RHAL1_00484	7.01	7.04	6.85	7.16	6.9	6.99	putative oxidoreductase%3B putative molybdoenzyme
	RHAL1_00485	10.71	10.49	10.62	10.48	10.31	10.4	hypothetical protein	K08995 putative membrane protein
	RHAL1_00486	5.58	5.99	5.86	5.76	5.57	5.81	2-amino-4-hydroxy-6-hydroxymethyldihydropteridine pyrophosphokinase	K00950 2-amino-4-hydroxy-6-hydroxymethyldihydropteridine diphosphokinase [EC:2.7.6.3
	RHAL1_00487	4.67	4.38	4.85	4.44	4.19	4.61	Dihydropteroate synthase	K00796 dihydropteroate synthase [EC:2.5.1.15]
	RHAL1_00488	3.52	3.29	3.58	2.14	2.71	2.86	putative Dihydroneopterin aldolase	K01633 7,8-dihydroneopterin aldolase/epimerase/oxygenase [EC:4.1.2.25 5.1.99.8 1.13.
	RHAL1_00489	7.72	7.81	7.5	7.99	7.69	7.7	hypothetical protein
	RHAL1_00490	9.79	9.99	9.84	10.1	9.76	9.98	Import inner membrane translocase subunit Tim44
	RHAL1_00491	7.06	7.22	7.44	6.95	7.17	7.48	hypothetical protein
	RHAL1_00492	10.02	9.84	9.87	10.46	9.9	10.25	GatB/YqeY	K09117 uncharacterized protein
	RHAL1_00493	9.57	9.48	9.18	9.78	9.43	9.54	3-methyl-2-oxobutanoate hydroxymethyltransferase	K00606 3-methyl-2-oxobutanoate hydroxymethyltransferase [EC:2.1.2.11]
	RHAL1_00494	6.52	6.38	6.38	6.36	6.18	6.28	DNA primase	K02316 DNA primase [EC:2.7.7.101]
	RHAL1_00495	9.86	9.78	9.48	10.51	9.97	10.29	RNA polymerase%2C sigma 70 (sigma D) factor	K03086 RNA polymerase primary sigma factor
	RHAL1_00496	8.75	8.4	8.2	9.14	8.85	9.01	hypothetical protein
	RHAL1_00497	2.99	3.18	3.55	3.21	3.5	3.47	putative arabinose efflux permease%2C MFS family	K08225 MFS transporter, ENTS family, enterobactin (siderophore) exporter
	RHAL1_00498	2.18	2.41	3.16	2.3	3.68	2.06	exported protein of unknown function
	RHAL1_00499	4.42	4.74	4.7	4.58	5.33	4.54	putative chaperone CsaA	K06878 tRNA-binding protein
	RHAL1_00501	6.94	6.2	6.72	6.84	6.67	7.11	hypothetical protein
	RHAL1_00502	6.47	6.2	6.05	6.49	6.61	6.62	hypothetical protein
	RHAL1_00503	4.52	5.01	4.68	4.87	4.44	4.71	hypothetical protein
	RHAL1_00504	3.39	3.29	3.53	3.42	3.11	3.56	Type VI secretion system secreted protein VgrG	K11904 type VI secretion system secreted protein VgrG
	RHAL1_00505	1.84	2.58	2.75	3.12	3.34	2.78	Putative exported protein (modular protein)
	RHAL1_00506	4.73	4.63	4.49	4.74	4.82	5.04	hypothetical protein
	RHAL1_00507	8.13	7.57	7.72	7.76	7.68	7.76	hypothetical protein
	RHAL1_00508	7.56	7.29	7.35	7.26	7.24	7.45	protein of unknown function
	RHAL1_00509	5.6	5.06	5.19	5.37	4.93	5.11	hypothetical protein
	RHAL1_00510	5.76	5.4	5.41	5.73	5.86	5.91	hypothetical protein
	RHAL1_00511	5.07	4.66	4.77	5.08	5.23	4.49	protein of unknown function
	RHAL1_00512	4.34	4.29	4.7	4.19	4.39	5.14	tRNA 2-thiouridine synthesizing protein A
	RHAL1_00513	2.06	1.79	3.15	2.9	2.01	2.17	hypothetical protein
	RHAL1_00514	2.63	3.08	3.77	3.38	2.69	2.36	hypothetical protein
	RHAL1_00515	4.13	4.25	4.59	4.4	4.35	4.9	hypothetical protein
	RHAL1_00516	4.57	4.62	4.57	3.92	4.52	4.34	hypothetical protein
	RHAL1_00517	5.39	6.03	5.6	5.55	5.95	5.5	putative tautomerase	K01821 4-oxalocrotonate tautomerase [EC:5.3.2.6]
	RHAL1_00518	2.83	2.84	3.57	3.52	3.8	4.04	hypothetical protein	K03832 periplasmic protein TonB
	RHAL1_00519	3.62	2.85	3.27	3.15	3.59	3.28	hypothetical protein
	RHAL1_00520	3.97	4.12	4.38	4.11	4.68	4.32	putative Colicin import membrane protein
	RHAL1_00521	6.23	6.28	6.3	6.17	6.19	6.01	Indolepyruvate ferredoxin oxidoreductase	K04090 indolepyruvate ferredoxin oxidoreductase [EC:1.2.7.8]
	RHAL1_00522	3.9	4.45	4.23	3.73	3.31	3.67	Ceramide glucosyltransferase	K00720 ceramide glucosyltransferase [EC:2.4.1.80]
	RHAL1_00523	9.39	9.43	9.18	9.67	9.26	9.29	S-transferase	K00799 glutathione S-transferase [EC:2.5.1.18]
	RHAL1_00524	9.85	9.63	9.5	9.81	9.77	9.87	Fatty acid hydroxylase
	RHAL1_00525	4.32	4.62	4.3	4.47	3.92	3.85	Arginase	K01476 arginase [EC:3.5.3.1]
	RHAL1_00526	5.04	4.76	4.89	4.81	4.83	4.85	Type I secretion outer membrane protein%2C TolC family	K12340 outer membrane protein
	RHAL1_00527	6.02	6.17	6.44	6.72	6.65	6.66	protein of unknown function
	RHAL1_00528	8.75	9.02	8.99	8.73	8.78	8.66	protein of unknown function
	RHAL1_00529	7.52	7.34	7.34	7.69	7.55	7.41	hypothetical protein
	RHAL1_00530	7.28	7.15	7.07	7.43	7.29	7.2	hypothetical protein
	RHAL1_00531	6.44	6.46	6.51	6.26	6.44	6.47	Glycosyl transferase
	RHAL1_00532	10.27	10.74	10.38	11.08	10.94	10.57	exported protein of unknown function	K08995 putative membrane protein
	RHAL1_00533	7.69	7.78	7.48	8.48	8.15	7.82	hypothetical protein
	RHAL1_00534	5.64	5.44	5.81	6.1	5.39	5.95	GMP synthase
	RHAL1_00535	3.84	3.67	4.24	3.54	3.36	3.9	Urease accessory protein UreF	K03188 urease accessory protein
	RHAL1_00536	3.92	3.55	3.89	3.5	3.45	4.37	Urease accessory protein UreE (fragment)	K03187 urease accessory protein
	RHAL1_00537	5.42	5.77	5.49	5.63	5.43	5.65	hypothetical protein	K07460 putative endonuclease
	RHAL1_00538	3.91	4.96	4.06	4.93	4.08	3.79	protein of unknown function
	RHAL1_00539	6.93	6.99	7.13	7.17	6.75	7.07	hypothetical protein
	RHAL1_00540	4.49	5.39	5.14	4.48	4.74	4.9	Ribonuclease T2	K01166 ribonuclease T2 [EC:4.6.1.19]
	RHAL1_00541	5.75	5.97	6.05	5.75	5.5	5.64	Transcriptional regulator%2C TetR family
	RHAL1_00542	8.83	8.87	8.83	8.75	8.81	8.69	hypothetical protein
	RHAL1_00543	4.17	4.6	4.65	4	4.39	4.21	Pyrroline-5-carboxylate reductase	K00286 pyrroline-5-carboxylate reductase [EC:1.5.1.2]
	RHAL1_00544	7.12	7.38	7.26	7.38	7.35	7.3	Electron transfer flavoprotein-ubiquinone oxidoreductase	K00311 electron-transferring-flavoprotein dehydrogenase [EC:1.5.5.1]
	RHAL1_00545	5.07	4.76	5.06	4.39	4.16	4.44	Phage SPO1 DNA polymerase-related protein	K21929 uracil-DNA glycosylase [EC:3.2.2.27]
	RHAL1_00546	8.61	8.94	8.91	8.73	8.73	8.61	hypothetical protein
	RHAL1_00547	5.45	5.54	5.34	5.44	5.28	5.01	Pimeloyl-CoA dehydrogenase small subunit
	RHAL1_00548	5.22	5.58	5.17	6.1	5.8	5.74	putative acyl-CoA dehydrogenase
	RHAL1_00549	5.08	5.49	5.3	5.79	5.97	5.79	Fatty acid--CoA ligase
	RHAL1_00550	6.35	6.62	6.47	6.39	6.49	6.48	3-hydroxyacyl-CoA dehydrogenase	K07516 3-hydroxyacyl-CoA dehydrogenase [EC:1.1.1.35]
	RHAL1_00551	5.76	6.05	6.21	5.33	5.63	5.55	Transcriptional regulator%2C TetR family
	RHAL1_00552	5	5.07	5.06	4.27	4.54	4.77	Enoyl-CoA hydratase
	RHAL1_00553	4.98	4.58	4.74	4.33	4.92	4.86	Activator of Hsp90 ATPase 1 family protein
	RHAL1_00554	4.35	4.56	4.83	4.05	4.29	4.57	hypothetical protein
	RHAL1_00555	5.96	6	5.88	6.02	6.04	5.93	Cation efflux protein
	RHAL1_00556	6.05	6.27	6.65	5.52	6.01	6.31	hypothetical protein
	RHAL1_00557	6.09	6.11	5.79	6.23	5.75	5.92	hypothetical protein
	RHAL1_00558	6.24	6.16	6.21	6.32	6.16	6.43	Acyl-CoA dehydrogenase	K00252 glutaryl-CoA dehydrogenase [EC:1.3.8.6]
	RHAL1_00559	5.22	5.45	5.4	5.18	4.89	5.06	Phosphotransferase family protein
	RHAL1_00560	3.54	4.05	3.56	3.39	3.09	3.64	Histidine phosphatase family protein
	RHAL1_00561	8.27	8.26	7.88	8.7	8.14	8.41	Cyclopentanol dehydrogenase
	RHAL1_00562	9.28	9.04	8.89	9.45	8.87	9.19	NADPH-dependent curcumin reductase
	RHAL1_00563	7.65	7.55	7.26	7.45	7.15	7.36	putative esterase	K19222 1,4-dihydroxy-2-naphthoyl-CoA hydrolase [EC:3.1.2.28]
	RHAL1_00564	6.98	6.84	6.53	6.87	6.35	6.56	Acyl-CoA dehydrogenase
	RHAL1_00565	5.21	5.34	5.27	5.03	4.48	4.48	NAD(P)-dependent dehydrogenase%2C short-chain alcohol dehydrogenase family	K00059 3-oxoacyl-[acyl-carrier protein] reductase [EC:1.1.1.100]
	RHAL1_00566	7.6	7.38	7.44	7.27	7.04	7.01	Antibiotic biosynthesis monooxygenase
	RHAL1_00567	6.11	5.96	6.07	5.95	5.81	5.96	Acyl-CoA dehydrogenase	K00249 acyl-CoA dehydrogenase [EC:1.3.8.7]
	RHAL1_00568	5.69	5.71	5.72	5.45	5.37	5.28	putative acyl-CoA dehydrogenase YngJ	K06446 acyl-CoA dehydrogenase [EC:1.3.99.-]
	RHAL1_00569	5.41	5.22	5.3	5.28	5.16	5.02	hypothetical protein	K07107 acyl-CoA thioester hydrolase [EC:3.1.2.-]
	RHAL1_00570	5.47	5.61	5.57	5.48	5.64	5.39	Aldehyde dehydrogenase (NAD(P)+)
	RHAL1_00571	4.18	4.6	3.07	3.44	4.39	4.39	Aldehyde dehydrogenase (NAD(P)+)
	RHAL1_00572	3.74	4.2	4.05	4.46	4.52	4.58	beta-ketoadipyl CoA thiolase	K00626 acetyl-CoA C-acetyltransferase [EC:2.3.1.9]
	RHAL1_00573	5.59	5.6	5.56	5.63	5.95	5.55	3-ketoacyl-CoA thiolase (fragment)	K00626 acetyl-CoA C-acetyltransferase [EC:2.3.1.9]
	RHAL1_00574	7.1	7.16	6.83	7.08	6.78	6.55	3-methylmercaptopropionyl-CoA dehydrogenase
	RHAL1_00575	6.52	6.75	6.4	7.27	7.18	6.71	3-hydroxyacyl-CoA dehydrogenase
	RHAL1_00576	5.45	5.83	5.52	5.87	6.09	5.65	3-ketoacyl-CoA thiolase (thiolase I)	K00626 acetyl-CoA C-acetyltransferase [EC:2.3.1.9]
	RHAL1_00577	5.1	5.83	5.28	5.38	5.41	5.46	MerR family transcriptional regulator
	RHAL1_00578	7.17	7.62	7.22	7.31	7.11	7.22	Long-chain-fatty-acid--CoA ligase	K01897 long-chain acyl-CoA synthetase [EC:6.2.1.3]
	RHAL1_00579	5.1	5.1	5.1	5.03	5.17	4.97	Beta-ketoadipate enol-lactone hydrolase
	RHAL1_00580	6	6.17	6.08	5.89	5.91	6.05	Sugar transporter	K01991 polysaccharide biosynthesis/export protein
	RHAL1_00581	4.62	4.53	4.68	4.28	4.62	4.22	hypothetical protein
	RHAL1_00582	8.59	8.6	8.64	8.34	8.52	8.36	DNA strand exchange and recombination protein with protease and nuclease activity	K03553 recombination protein RecA
	RHAL1_00583	8.39	8.51	8.94	8.13	8.36	8.49	protein of unknown function
	RHAL1_00584	6.96	7.07	7.03	6.92	6.78	6.8	Acetylglutamate kinase	K00930 acetylglutamate kinase [EC:2.7.2.8]
	RHAL1_00585	3.59	4.17	3.95	3.11	3.83	4.27	Pyrimidine 5'-nucleotidase
	RHAL1_00586	2.13	1.84	1.82	2.73	1.88	2.61	MFS transporter%2C DHA2 family%2C methylenomycin A resistance protein	K08166 MFS transporter, DHA2 family, methylenomycin A resistance protein
	RHAL1_00587	4.72	4.86	4.62	3.64	3.84	4.19	Prephenate dehydratase
	RHAL1_00588	4.87	5.17	4.98	4.09	4.89	4.64	Prephenate dehydratase
	RHAL1_00589	2.68	3.63	3.55	3.38	3.95	3.48	Alpha/beta hydrolase	K06889 uncharacterized protein
	RHAL1_00590	7.48	7.91	7.66	8.15	8.4	8.19	Transcriptional activator protein ExaE
	RHAL1_00591	6.75	7.35	7.28	7.54	7.76	7.6	Histidine kinase	K07675 two-component system, NarL family, sensor histidine kinase UhpB [EC:2.7.13.3]
	RHAL1_00592	12.55	12.51	12.43	13.29	12.86	13.14	RNA polymerase sigma factor RpoH	K03089 RNA polymerase sigma-32 factor
	RHAL1_00593	4.58	4.36	4.09	4.25	4.17	4.28	hypothetical protein	K09667 protein O-GlcNAc transferase [EC:2.4.1.255]
	RHAL1_00594	10.29	10.02	9.66	10.26	10.24	9.76	Flagellin	K02406 flagellin
	RHAL1_00595	3.61	3.7	3.63	3.59	3.78	3.28	Flagellar M-ring protein FliF	K02409 flagellar M-ring protein FliF
	RHAL1_00596	0.88	0.01	0.51	0.35	-0.85	1.17	hypothetical protein
	RHAL1_00597	4.38	4.57	3.88	4.71	4.35	4.25	Chemotaxis protein MotB	K02557 chemotaxis protein MotB
	RHAL1_00598	2.25	2.87	3.06	1.75	2.56	3.02	hypothetical protein	K10564 chemotaxis protein MotC
	RHAL1_00599	1.35	2.2	1.91	0.62	2.38	1.33	protein of unknown function	K10565 chemotaxis protein MotD
	RHAL1_00600	5.42	5.08	5.43	5.36	5.34	5.26	Lytic transglycosylase (fragment)
	RHAL1_00601	4.59	4.08	4.45	3.2	4.11	4.22	Flagellar transcriptional regulator FtcR	K21603 two-component system, OmpR family, flagellar system response regulator FtcR
	RHAL1_00602	5.93	5.44	5.84	5.96	5.61	5.88	Flagellar hook protein FlgE	K02390 flagellar hook protein FlgE
	RHAL1_00603	6.66	6.99	6.76	6.75	7.1	6.56	Flagellar hook-associated protein 1 FlgK	K02396 flagellar hook-associated protein 1 FlgK
	RHAL1_00604	6.84	6.89	6.83	6.84	6.92	6.35	Flagellin
	RHAL1_00605	6.72	6.6	6.69	6.58	6.57	6.59	Flagellar protein FlaF	K06602 flagellar protein FlaF
	RHAL1_00606	5.65	6.01	6.22	5.57	6.2	6.17	putative flagellum biosynthesis repressor protein FlbT	K06601 flagellar protein FlbT
	RHAL1_00607	4.16	4.31	3.73	3.79	4.21	3.51	Flagellar hook capping protein	K02389 flagellar basal-body rod modification protein FlgD
	RHAL1_00608	5.16	5.55	5.95	5.37	5.4	5.61	Yop proteins translocation protein S	K02420 flagellar biosynthetic protein FliQ
	RHAL1_00609	7.37	7.41	6.83	7.61	7.06	7.48	protein of unknown function
	RHAL1_00610	6.39	6.28	6.7	5.91	5.97	6.33	hypothetical protein
	RHAL1_00611	4.76	4.22	4.89	4.59	4.65	4.67	Glyoxalase
	RHAL1_00612	3.72	3.97	3.54	3.44	2.49	3.23	Mannose-6-phosphate isomerase	K01809 mannose-6-phosphate isomerase [EC:5.3.1.8]
	RHAL1_00613	4.36	4.32	4.35	4.52	4.45	4.43	protein of unknown function
	RHAL1_00614	4.21	4.44	4.32	4.02	4.15	4.04	Pimeloyl-ACP methyl ester carboxylesterase
	RHAL1_00615	7.31	7.28	7.22	7.28	7.38	7.27	RNA polymerase-binding transcription factor DksA	K06204 DnaK suppressor protein
	RHAL1_00616	4.57	4.98	4.75	3.94	4.52	4.66	Maleylacetoacetate isomerase	K00799 glutathione S-transferase [EC:2.5.1.18]
	RHAL1_00617	7.82	7.66	7.7	7.7	7.93	7.54	hypothetical protein
	RHAL1_00618	6.74	6.9	6.83	6.68	6.82	6.6	Protein histidine kinase / Response regulator	K13587 two-component system, cell cycle sensor histidine kinase and response regulat
	RHAL1_00619	3.17	3.62	3.72	3.07	3.34	3.67	hypothetical protein
	RHAL1_00620	4.54	4.25	4.48	3.59	4.1	4.4	putative DNA-binding protein
	RHAL1_00621	3.63	3.95	4.01	3.97	4	3.86	Glycerol-3-phosphate dehydrogenase	K00111 glycerol-3-phosphate dehydrogenase [EC:1.1.5.3]
	RHAL1_00622	6.25	6.08	6.15	6.38	6.24	5.9	L-fuculose-1-phosphate aldolase	K01628 L-fuculose-phosphate aldolase [EC:4.1.2.17]
	RHAL1_00623	3.89	4.21	3.61	3.64	4.02	3.97	putative 2-hydroxyacid dehydrogenase YoaD
	RHAL1_00624	3.39	3.94	3.88	3.4	3.51	3.57	Erythritol kinase	K00862 erythritol kinase (D-erythritol 1-phosphate-forming) [EC:2.7.1.215]
	RHAL1_00625	3.08	3.18	3.27	2.82	3.55	3.33	Trehalose import ATP-binding protein SugC
	RHAL1_00626	2.71	3.51	3.05	2.91	3.15	3.39	sn-glycerol-3-phosphate import ATP-binding protein UgpC
	RHAL1_00627	5.1	5.67	5.35	6.03	6	5.88	Trehalose transport system permease protein SugB
	RHAL1_00628	5.34	5.5	5.47	5.51	5.72	5.48	Trehalose transport system permease protein SugA
	RHAL1_00629	6.33	6.59	6.27	6.44	6.33	6.3	Bacterial extracellular solute-binding protein
	RHAL1_00630	4.89	4.98	5.36	4.81	5.1	5.05	Transcriptional regulator LsrR
	RHAL1_00631	6.84	6.85	6.68	7.05	6.92	6.99	HAD family hydrolase	K01091 phosphoglycolate phosphatase [EC:3.1.3.18]
	RHAL1_00632	6.74	6.68	7.06	7.1	7.34	7.24	hypothetical protein
	RHAL1_00633	5.87	5.94	5.88	6.05	6.06	6.06	putative 3-methyladenine DNA glycosylase	K03652 DNA-3-methyladenine glycosylase [EC:3.2.2.21]
	RHAL1_00634	9.22	8.6	8.63	8.69	8.81	8.89	hypothetical protein
	RHAL1_00636	8.38	8.5	8.56	8.04	8.11	7.93	hypothetical protein
	RHAL1_00637	6.43	6.19	6.1	6.73	6.56	6.26	Inner membrane metabolite transport protein YhjE
	RHAL1_00638	9.6	9.57	9.65	9.34	9.62	9.6	Acetaldehyde dehydrogenase 2 (Acetaldehyde dehydrogenase II) (ACDH-II)	K00138 aldehyde dehydrogenase [EC:1.2.1.-]
	RHAL1_00639	10.25	10.32	10.57	10.74	10.52	10.7	Acetaldehyde dehydrogenase	K09959 uncharacterized protein
	RHAL1_00640	8.47	8.78	9.09	8.5	8.75	8.56	hypothetical protein
	RHAL1_00641	6.32	6.37	6.27	6.05	6.34	6.15	Antibiotic resistance protein MarC	K05595 multiple antibiotic resistance protein
	RHAL1_00642	5.94	6.65	6.34	5.97	6.13	5.93	hypothetical protein
	RHAL1_00643	7.55	7.34	7.3	7.96	7.6	7.71	putative oxidoreductase%2C Zn-dependent and NAD(P)-binding	K19745 acrylyl-CoA reductase (NADPH) [EC:1.3.1.-]
	RHAL1_00644	9.5	9	9.01	9.34	8.91	9.17	hypothetical protein
	RHAL1_00645	5	5.31	5.03	4.95	5.03	5.1	Threonylcarbamoyl-AMP synthase	K07566 L-threonylcarbamoyladenylate synthase [EC:2.7.7.87]
	RHAL1_00646	8.94	8.83	8.68	9.04	8.95	8.62	hypothetical protein
	RHAL1_00647	8.26	8.77	8.6	8.47	8.44	8.27	protein of unknown function
	RHAL1_00648	3.97	4.48	4.04	4.47	4.35	4.55	putative SOS response-associated peptidase
	RHAL1_00649	8.89	8.93	8.89	9.6	9.36	9.34	Response regulator receiver domain-containing protein
	RHAL1_00650	5.35	5.65	5.76	5.27	5.68	5.87	3-oxoadipate enol-lactonase	K01055 3-oxoadipate enol-lactonase [EC:3.1.1.24]
	RHAL1_00651	4.31	4.6	4.58	4.36	3.78	4.15	Leu/Ile/Val-binding protein	K01999 branched-chain amino acid transport system substrate-binding protein
	RHAL1_00652	5.98	6.19	6.2	6.02	6.18	6.12	Membrane protein involved in the export of O-antigen and teichoic acid
	RHAL1_00653	3.04	3.6	3.56	2.77	2.91	3.22	Ribosomal protein L11 methyltransferase	K02687 ribosomal protein L11 methyltransferase [EC:2.1.1.-]
	RHAL1_00654	4.34	4.97	4.89	4	3.8	4.31	hypothetical protein
	RHAL1_00655	7.09	6.95	6.88	7.12	6.95	7.06	Glycosyltransferase	K20444 O-antigen biosynthesis protein [EC:2.4.1.-]
	RHAL1_00656	11.02	10.9	10.56	11.36	10.83	10.66	hypothetical protein
	RHAL1_00657	8.22	8.15	8.13	8.49	8.28	8.36	hypothetical protein
	RHAL1_00658	10.58	9.77	10.2	10.06	10.35	10.16	Glutathione-dependent formaldehyde-activating enzyme	K03396 S-(hydroxymethyl)glutathione synthase [EC:4.4.1.22]
	RHAL1_00659	10.96	10.83	11.05	10.87	10.92	10.79	DNA-binding protein HU (modular protein)
	RHAL1_00660	6.97	6.73	6.35	6.75	7.09	6.84	putative PAS domain-containing protein	K03406 methyl-accepting chemotaxis protein
	RHAL1_00661	7.14	7.19	7.09	6.79	6.93	6.67	Nitrate ABC transporter substrate-binding protein	K02051 NitT/TauT family transport system substrate-binding protein
	RHAL1_00662	5.56	5.69	5.77	5.37	5.26	5.71	hypothetical protein	K06996 uncharacterized protein
	RHAL1_00663	7.69	7.34	7.43	7.4	7.61	7.51	phosphoribulokinase	K00855 phosphoribulokinase [EC:2.7.1.19]
	RHAL1_00664	7.22	7.22	7.25	6.96	6.95	7	Fructose-1%2C6-bisphosphatase class 1	K03841 fructose-1,6-bisphosphatase I [EC:3.1.3.11]
	RHAL1_00665	8.03	8.08	8.14	7.76	7.93	7.78	Flp pilus assembly protein TadD%2C contains TPR repeats
	RHAL1_00666	4.72	4.62	4.92	4.11	4.47	3.72	4-diphosphocytidyl-2-C-methyl-D-erythritol kinase	K00919 4-diphosphocytidyl-2-C-methyl-D-erythritol kinase [EC:2.7.1.148]
	RHAL1_00667	6.05	5.71	5.84	5.94	5.95	6.06	Putrescine-binding periplasmic protein
	RHAL1_00668	10.16	10.05	9.91	10.55	10.06	10.08	hypothetical protein
	RHAL1_00669	10.22	10.14	10.1	10.46	10.13	10.18	Histidine N-alpha-methyltransferase	K18911 L-histidine Nalpha-methyltransferase [EC:2.1.1.44]
	RHAL1_00670	6.85	7.22	7.33	6.88	6.94	6.87	hypothetical protein
	RHAL1_00671	8.55	8.43	8.31	8.83	8.7	8.77	hypothetical protein
	RHAL1_00672	10.68	11.03	10.99	11.4	11.09	11.04	protein of unknown function
	RHAL1_00673	11.29	11.28	11.12	12.06	11.82	11.63	ABC transporter
	RHAL1_00674	5.56	5.43	5.74	5.53	5.55	5.69	ABC transporter permease
	RHAL1_00675	5.59	6	6.19	5.13	5.53	5.42	PRC-barrel domain-containing protein (fragment)
	RHAL1_00676	3.64	3.88	3.79	3.7	3.92	3.84	hypothetical protein
	RHAL1_00677	10.76	10.71	10.9	10.67	10.51	10.5	hypothetical protein
	RHAL1_00678	6.39	6.6	6.48	6.39	6.37	6.31	putative Diguanylate cyclase
	RHAL1_00679	7.95	8.03	7.94	7.8	7.93	7.92	putative aminotransferase AatC	K14261 alanine-synthesizing transaminase [EC:2.6.1.-]
	RHAL1_00680	7.54	7.57	7.44	7.64	7.5	7.56	hypothetical protein
	RHAL1_00681	10.96	10.62	10.63	11.08	10.66	10.84	Ferredoxin--NADP reductase	K00528 ferredoxin/flavodoxin---NADP+ reductase [EC:1.18.1.2 1.19.1.1]
	RHAL1_00682	10.72	10.37	10.2	10.25	10.43	10.15	hypothetical protein
	RHAL1_00683	6.49	6.4	6.42	6.3	6.3	6.29	Hydrolase
	RHAL1_00684	10.32	10.33	10.15	10.84	10.5	10.56	DNA topoisomerase I
	RHAL1_00685	9.1	8.74	8.77	9.22	9.11	9.25	protein of unknown function
	RHAL1_00686	6.59	6.71	6.51	6.53	6.49	6.42	Acetyl-coenzyme A carboxylase carboxyl transferase subunit alpha	K01962 acetyl-CoA carboxylase carboxyl transferase subunit alpha [EC:6.4.1.2 2.1.3.1
	RHAL1_00687	5.71	5.96	6	5.36	5.68	5.7	hypothetical protein	K07136 uncharacterized protein
	RHAL1_00688	2.97	3.49	3.08	2.31	2.69	2.86	hypothetical protein
	RHAL1_00689	1.27	2.45	2.55	3.05	2.85	3.02	tRNA (cytidine(34)-2'-O)-methyltransferase	K03216 tRNA (cytidine/uridine-2'-O-)-methyltransferase [EC:2.1.1.207]
	RHAL1_00690	2.06	2.97	2.6	2.7	1.85	2.32	LysR family transcriptional regulator
	RHAL1_00691	4.61	5.08	5.07	4.89	4.7	5.08	Transporter family-2 protein	K09936 bacterial/archaeal transporter family-2 protein
	RHAL1_00692	4.71	4.96	4.98	5.06	4.87	4.99	beta-ketoadipyl CoA thiolase	K00626 acetyl-CoA C-acetyltransferase [EC:2.3.1.9]
	RHAL1_00693	6.79	6.72	6.94	6.77	6.96	7.03	hypothetical protein
	RHAL1_00694	8.76	8.8	8.68	8.98	8.71	8.84	putative potassium transport system protein kup 2	K03549 KUP system potassium uptake protein
	RHAL1_00696	3.01	2.82	2.52	3.43	2.87	3.64	HTH-type transcriptional regulator CysL
	RHAL1_00697	1.97	2.04	3.43	2.23	2.59	2.98	hypothetical protein
	RHAL1_00698	6.34	5.99	5.96	6.47	6.15	6.39	putative tautomerase YusQ	K01821 4-oxalocrotonate tautomerase [EC:5.3.2.6]
	RHAL1_00699	7.71	7.66	7.72	7.76	7.62	7.65	putative periplasmic serine endoprotease DegP-like protein	K04771 serine protease Do [EC:3.4.21.107]
	RHAL1_00700	9.01	8.76	8.76	9.05	8.71	8.91	MarR family transcriptional regulator
	RHAL1_00701	6.78	6.9	6.71	6.59	6.47	6.7	Competence/damage-inducible protein A
	RHAL1_00702	6.92	6.74	6.54	7.27	7.02	7.04	Xanthine phosphoribosyltransferase	K00769 xanthine phosphoribosyltransferase [EC:2.4.2.22]
	RHAL1_00703	6.95	6.84	6.71	7.02	6.92	7.09	hypothetical protein
	RHAL1_00704	9.91	9.75	9.44	10.29	9.95	10.02	Chaperone DnaJ domain protein
	RHAL1_00705	6.8	7.06	6.99	7.11	7.06	6.8	Peptidase M23B	K06194 lipoprotein NlpD
	RHAL1_00706	10.6	10.61	10.23	10.84	10.15	10.15	hypothetical protein
	RHAL1_00707	5.5	5.41	4.36	5.81	5.69	4.88	hypothetical protein
	RHAL1_00708	4.83	4.9	5	4.76	5.07	4.72	hypothetical protein
	RHAL1_00709	7.25	7.51	7.6	7.68	7.51	7.25	protein of unknown function
	RHAL1_00710	6.47	6.01	6.34	5.97	5.9	6.18	protein of unknown function
	RHAL1_00711	8.15	8.14	7.87	8.63	8.13	8.21	UvrABC system protein B	K03702 excinuclease ABC subunit B
	RHAL1_00712	7.97	8.37	8.11	7.91	8.37	7.22	exported protein of unknown function
	RHAL1_00713	10.63	11.18	10.84	11.31	11.3	10.84	hypothetical protein	K08995 putative membrane protein
	RHAL1_00714	3.49	3.23	3.81	3.48	4.18	3.43	hypothetical protein
	RHAL1_00715	12.64	12.4	12.21	13	12.51	12.66	chaperone Hsp70%2C co-chaperone with DnaJ	K04043 molecular chaperone DnaK
	RHAL1_00716	8.87	8.89	8.68	9.08	8.87	9.05	chaperone Hsp40%2C co-chaperone with DnaK	K03686 molecular chaperone DnaJ
	RHAL1_00717	6.27	6.15	6.21	6.72	6.44	6.44	hypothetical protein
	RHAL1_00718	4.7	5	4.21	4.69	5.16	4.57	DJ-1/PfpI family protein (fragment)
	RHAL1_00719	5.89	6.18	5.84	6.04	6	5.61	exported protein of unknown function
	RHAL1_00720	11.15	11.35	11.08	12.11	11.9	11.62	putative Membrane protein	K08995 putative membrane protein
	RHAL1_00721	8.19	8.17	8.29	8.19	8.17	8.12	putative membrane protein
	RHAL1_00722	6.31	6.29	6.35	6.72	6.53	6.63	DNA glycosylase and apyrimidinic (AP) lyase (endonuclease III)	K10773 endonuclease III [EC:4.2.99.18]
	RHAL1_00723	13.88	13.78	13.9	14.32	14.17	14.26	hypothetical protein	K06884 uncharacterized protein
	RHAL1_00724	11	11.11	11.07	11.69	11.41	11.58	Stress-induced protein	K06884 uncharacterized protein
	RHAL1_00725	6.32	6.23	6.28	6.26	6.17	6.01	putative arabinose efflux permease%2C MFS family
	RHAL1_00726	7.32	7.27	7.17	7.21	7.33	6.83	Porin family protein
	RHAL1_00727	6.59	6.48	6.47	6.84	6.82	6.8	hypothetical protein
	RHAL1_00728	2.38	3.3	2.94	3.35	3.08	2.44	hypothetical protein
	RHAL1_00729	8.98	8.48	8.68	9.52	9.29	9.35	membrane protein of unknown function
	RHAL1_00730	7.28	7.41	7.44	7.15	7.19	7.15	tryptophan synthase%2C beta subunit	K01696 tryptophan synthase beta chain [EC:4.2.1.20]
	RHAL1_00731	7.09	7.12	6.86	7.31	7.26	7.2	Capsule polysaccharide export ATP-binding protein CtrD	K09689 capsular polysaccharide transport system ATP-binding protein [EC:7.6.2.12]
	RHAL1_00732	7.95	8.05	7.95	8.02	8.03	7.84	hypothetical protein
	RHAL1_00734	8.35	7.92	7.9	8.22	8.17	8.17	protein of unknown function
	RHAL1_00735	8.69	8.06	8.21	8.56	8.82	8.65	protein of unknown function
	RHAL1_00736	4.37	4.6	4.6	4.37	4.53	4.94	DNA photolyase FAD-binding protein
	RHAL1_00737	6.56	6.14	6.6	6.62	6.48	6.57	protein of unknown function
	RHAL1_00738	3.76	3.74	3.46	4.6	4.07	4.18	hypothetical protein
	RHAL1_00739	4.7	4.92	5.5	5.3	5.09	6.75	protein of unknown function
	RHAL1_00740	2.53	2.96	2.02	2.75	3.23	3.51	hypothetical protein
	RHAL1_00741	4.07	4.24	4.07	4.58	4.29	3.77	hypothetical protein
	RHAL1_00742	4.93	4.8	4.6	4.99	4.77	4.95	LysR family transcriptional regulator
	RHAL1_00743	3.46	3.43	3.46	4.23	3.74	3.88	hypothetical protein	K10778 AraC family transcriptional regulator, regulatory protein of adaptative respo
	RHAL1_00744	3.39	3.81	3.56	3.84	3.92	4.13	Permease of the drug/metabolite transporter (DMT) superfamily protein
	RHAL1_00745	2.9	2.97	2.79	3.18	3.39	3.12	putative copper resistance protein D	K07245 copper resistance protein D
	RHAL1_00746	5.01	5.16	5.3	5.7	5.47	5.57	hypothetical protein	K07156 copper resistance protein C
	RHAL1_00747	6.11	6.26	7.11	6.66	6.45	8.22	hypothetical protein
	RHAL1_00748	2.85	3.26	3.67	3.84	3.3	3.5	hypothetical protein
	RHAL1_00749	6.31	6.5	6.57	5.68	6.1	5.69	hypothetical protein
	RHAL1_00750	6	6.07	6.01	6.55	6.16	6.55	LysR family transcriptional regulator
	RHAL1_00751	7.76	7.81	7.76	8.42	8.23	8.14	Polyisoprenoid-binding protein
	RHAL1_00752	13.27	13.11	12.7	13.51	13.28	13.11	hypothetical protein	K06890 uncharacterized protein
	RHAL1_00753	10.88	10.58	10.58	10.54	10.58	10.64	Cytochrome b	K00412 ubiquinol-cytochrome c reductase cytochrome b subunit
	RHAL1_00754	8.83	8.78	8.92	8.51	8.73	8.58	Cytochrome c1 (modular protein)	K00413 ubiquinol-cytochrome c reductase cytochrome c1 subunit
	RHAL1_00755	9.15	9.25	8.99	9.89	9.53	9.34	hypothetical protein
	RHAL1_00756	7.59	8.12	8.22	8.22	7.99	8.04	protein of unknown function
	RHAL1_00763	5.76	6.04	5.94	5.85	6	6.14	Animal haem peroxidase
	RHAL1_00764	3.61	3.97	4.03	4.21	3.96	4.28	FAD-binding monooxygenase (fragment)
	RHAL1_00765	3.35	2.68	2.77	3.49	2.5	2.77	protein of unknown function
	RHAL1_00766	4.56	4.66	4.7	4.88	4.61	4.79	hypothetical protein
	RHAL1_00767	7.89	7.96	7.87	7.65	7.77	7.69	Aspartate aminotransferase A	K00812 aspartate aminotransferase [EC:2.6.1.1]
	RHAL1_00768	4.94	5.54	5.39	4.87	5.22	5.32	Glutathione S-transferase	K00799 glutathione S-transferase [EC:2.5.1.18]
	RHAL1_00769	4.59	5.01	5.03	4.89	4.54	4.59	hypothetical protein
	RHAL1_00770	12.54	12.62	12.43	13.02	12.95	12.74	hypothetical protein
	RHAL1_00771	7.42	7.64	7.41	7.57	7.45	7.43	hypothetical protein
	RHAL1_00772	3.89	4.5	4.61	4.27	4.32	3.79	putative TetR family transcriptional regulator
	RHAL1_00773	4.64	4.66	4.58	4.72	4.72	4.92	putative oxidoreductase SadH
	RHAL1_00774	5.78	5.75	5.64	6	5.86	5.67	FAD-containing monooxygenase EthA	K10215 monooxygenase [EC:1.14.13.-]
	RHAL1_00775	4.56	5.22	5	5.01	5.12	4.94	Glutamate racemase	K01776 glutamate racemase [EC:5.1.1.3]
	RHAL1_00776	4.96	5.02	4.87	5.15	4.67	4.49	hypothetical protein
	RHAL1_00777	8.03	8.03	7.84	7.88	7.82	7.61	Succinate dehydrogenase%2C cytochrome b556 subunit	K00241 succinate dehydrogenase / fumarate reductase, cytochrome b subunit
	RHAL1_00778	8.93	8.52	8.75	8.53	8.64	8.78	Succinate dehydrogenase%2C hydrophobic membrane anchor protein	K00242 succinate dehydrogenase / fumarate reductase, membrane anchor subunit
	RHAL1_00779	8.62	8.52	8.5	8.47	8.58	8.66	succinate dehydrogenase%2C flavoprotein subunit	K00239 succinate dehydrogenase / fumarate reductase, flavoprotein subunit [EC:1.3.5.
	RHAL1_00780	9.21	8.79	8.83	8.95	8.95	9.14	hypothetical protein
	RHAL1_00781	9.99	9.5	9.56	9.83	9.97	9.79	hypothetical protein
	RHAL1_00782	9.52	9.33	9.43	9.44	9.48	9.55	succinate dehydrogenase%2C FeS subunit	K00240 succinate dehydrogenase / fumarate reductase, iron-sulfur subunit [EC:1.3.5.1
	RHAL1_00783	8.83	8.86	8.67	8.68	8.46	8.72	30S ribosomal protein S20	K02968 small subunit ribosomal protein S20
	RHAL1_00784	4.5	5.07	4.98	4.68	4.7	4.8	putative cystathionine beta-lyase
	RHAL1_00785	3.36	3.95	3.64	3.96	3.54	3.87	Heparinase
	RHAL1_00786	6.52	7.14	7.13	6.76	6.79	6.83	hypothetical protein
	RHAL1_00787	11.87	11.51	11.46	12.18	11.58	11.91	putative monothiol glutaredoxin ycf64-like protein	K07390 monothiol glutaredoxin
	RHAL1_00788	10.53	10	10.23	10.03	10.31	10.09	BolA family transcriptional regulator
	RHAL1_00789	7.53	7.61	7.39	7.12	7.22	7.04	hypothetical protein	K08973 putative membrane protein
	RHAL1_00790	6.45	6.6	6.56	6.47	6.57	6.5	putative aldolase class 2 protein
	RHAL1_00791	4.29	4.86	4.98	4.19	4.7	4.61	GntR family transcriptional regulator
	RHAL1_00792	3.82	4.04	4.07	3.75	4.12	4.08	putative dehydratase IlvD1	K01687 dihydroxy-acid dehydratase [EC:4.2.1.9]
	RHAL1_00793	2.89	3.77	2.76	3.36	2.77	2.94	Aldose 1-epimerase	K01785 aldose 1-epimerase [EC:5.1.3.3]
	RHAL1_00794	3.21	3.64	3.24	3.33	3.8	3.03	SMP-30/gluconolactonase/LRE family protein
	RHAL1_00795	1.23	1.97	1.67	2.26	2.13	1.42	2-dehydro-3-deoxygalactonokinase	K00883 2-dehydro-3-deoxygalactonokinase [EC:2.7.1.58]
	RHAL1_00796	1.08	0.73	0.69	0.97	1.41	0.72	2-oxo-3-deoxygalactonate 6-phosphate aldolase	K01631 2-dehydro-3-deoxyphosphogalactonate aldolase [EC:4.1.2.21]
	RHAL1_00797	-0.34	1.3	1.82	1.45	0.24	0.89	L-arabinose 1-dehydrogenase (NAD(P)(+))	K00035 D-galactose 1-dehydrogenase [EC:1.1.1.48]
	RHAL1_00798	2.98	3.35	2.52	3.28	2.51	2.34	hypothetical protein
	RHAL1_00799	3.22	3.35	3.24	3.11	3.31	3	Porin	K07267 porin
	RHAL1_00800	6.1	5.84	5.93	5.76	5.97	5.84	Multiple sugar-binding periplasmic receptor ChvE	K10546 putative multiple sugar transport system substrate-binding protein
	RHAL1_00801	4.96	4.98	5.17	4.73	4.92	4.87	fused D-xylose transporter subunits of ABC superfamily: ATP-binding components	K10548 putative multiple sugar transport system ATP-binding protein [EC:3.6.3.17]
	RHAL1_00802	7.01	6.71	6.85	6.74	6.59	6.68	D-xylose transporter subunit %3B membrane component of ABC superfamily protein	K10547 putative multiple sugar transport system permease protein
	RHAL1_00803	7.74	7.49	7.5	7.72	7.22	7.44	Xanthine dehydrogenase	K11177 xanthine dehydrogenase YagR molybdenum-binding subunit [EC:1.17.1.4]
	RHAL1_00804	6.85	6.61	6.85	7.32	6.72	7.1	putative oxidoreductase with FAD-binding domain protein	K11178 xanthine dehydrogenase YagS FAD-binding subunit [EC:1.17.1.4]
	RHAL1_00805	7.62	7.65	7.54	7.73	7.58	7.67	putative oxidoreductase%2C 2Fe-2S subunit	K03518 aerobic carbon-monoxide dehydrogenase small subunit [EC:1.2.5.3]
	RHAL1_00806	5.28	4.81	5.02	5.07	4.98	5.26	hypothetical protein
	RHAL1_00807	6.87	6.44	6.65	7.11	7.06	6.87	Cytochrome B561 (fragment)
	RHAL1_00808	6.58	6.29	5.89	6.61	6.07	6.17	protein of unknown function
	RHAL1_00809	3.15	3.34	3.4	3.24	3.49	3.8	Permease of the major facilitator superfamily protein (fragment)
	RHAL1_00810	4.89	4.43	5.04	5.21	4.91	5.2	Major facilitator transporter	K05820 MFS transporter, PPP family, 3-phenylpropionic acid transporter
	RHAL1_00811	3.79	3.74	3.87	4.05	3.86	3.77	hypothetical protein
	RHAL1_00812	3.69	3.33	3.6	3.45	4.19	4.11	putative VCBS repeat-containing protein
	RHAL1_00813	4.49	4.7	5.07	4.27	4.62	4.53	Porin family protein	K16079 outer membrane immunogenic protein
	RHAL1_00814	2.51	2.3	2.18	2.51	2.25	2.43	Type I secretion system ATP-binding protein PrsD
	RHAL1_00815	3.99	4.4	4.52	4.1	4.54	4.62	Type I secretion system membrane fusion protein PrsE	K02022 HlyD family secretion protein
	RHAL1_00816	6.58	6.11	6.34	6.42	6.68	6.52	protein of unknown function
	RHAL1_00817	10.24	9.85	9.99	10.01	10.21	10.16	hypothetical protein
	RHAL1_00818	7.2	7.21	7.27	6.82	7.33	7.06	hypothetical protein
	RHAL1_00819	6.08	5.99	6.01	5.62	6.46	6.24	dTDP-4-dehydrorhamnose reductase
	RHAL1_00820	6.9	6.77	6.85	6.86	7.31	7.03	3-dehydroquinate synthase
	RHAL1_00821	6.1	6.16	6.46	6.46	6.86	6.7	Thiamine pyrophosphate central domain-containing protein
	RHAL1_00822	7.18	7.13	7.19	7.32	7.66	7.21	Lipopolysaccharide biosynthesis protein RfbH	K12452 CDP-4-dehydro-6-deoxyglucose reductase, E1 [EC:1.17.1.1]
	RHAL1_00823	7.77	7.72	7.86	7.38	7.73	8.04	Glycosyl transferase
	RHAL1_00824	5.26	5.18	5.56	5.25	5.68	5.7	Asparagine synthase (Glutamine-hydrolyzing)	K01953 asparagine synthase (glutamine-hydrolysing) [EC:6.3.5.4]
	RHAL1_00825	7.1	6.57	6.86	6.77	7.29	6.96	Asparagine synthase (Glutamine-hydrolyzing)
	RHAL1_00826	6.7	6.49	6.38	6.73	7.04	7.08	Methyltransferase
	RHAL1_00827	6.61	6.56	6.67	6.45	7.09	6.62	SAM-dependent methyltransferase
	RHAL1_00828	6.95	6.64	6.66	6.6	6.87	6.75	membrane protein of unknown function
	RHAL1_00830	6.1	6.05	5.84	5.78	5.91	5.76	hypothetical protein
	RHAL1_00831	9.18	9.09	8.78	9.15	9.27	8.66	protein of unknown function
	RHAL1_00832	5.98	6.08	5.94	6.05	5.82	5.94	TetR/AcrR family transcriptional regulator	K16137 TetR/AcrR family transcriptional regulator, transcriptional repressor for nem
	RHAL1_00833	3.87	3.99	3.89	4.05	3.99	4.03	Glutamyl-tRNA(Gln) amidotransferase subunit A	K01426 amidase [EC:3.5.1.4]
	RHAL1_00834	5.51	6.03	6.07	5.06	5.55	4.69	Glyoxalase/bleomycin resistance/dioxygenase family protein
	RHAL1_00835	2.15	1.82	2.47	0.42	2.54	0.42	hypothetical protein
	RHAL1_00836	1.63	2.1	2.11	1.57	1.02	2.25	Bacteriochlorophyll synthase 44.5 kDa chain	K08226 MFS transporter, BCD family, chlorophyll transporter
	RHAL1_00837	4.3	4.52	4.44	3.87	4.27	4.42	Transcriptional regulator protein PpsR
	RHAL1_00838	8.06	7.83	7.93	7.59	7.94	7.7	putative regulator with a cobalamin (Vitamin B12)-binding domain%2C AerR-like
	RHAL1_00839	5.15	4.48	4.34	4.71	4.98	4.72	2-vinyl bacteriochlorophyllide hydratase	K11336 3-vinyl bacteriochlorophyllide hydratase [EC:4.2.1.165]
	RHAL1_00840	2.39	3.19	1.69	2.42	2.6	2.99	Light-independent protochlorophyllide reductase subunit N	K04038 light-independent protochlorophyllide reductase subunit N [EC:1.3.7.7]
	RHAL1_00841	2.88	2.96	3.05	3.43	2.98	3.44	Light-independent protochlorophyllide reductase subunit B	K04039 light-independent protochlorophyllide reductase subunit B [EC:1.3.7.7]
	RHAL1_00842	4.26	4.33	3.99	4.65	4.5	4.62	Light-independent protochlorophyllide reductase iron-sulfur ATP-binding protein	K04037 light-independent protochlorophyllide reductase subunit L [EC:1.3.7.7]
	RHAL1_00843	6.53	6.85	7.18	6.93	6.81	7.5	Magnesium-protoporphyrin O-methyltransferase	K03428 magnesium-protoporphyrin O-methyltransferase [EC:2.1.1.11]
	RHAL1_00844	1.91	2.75	2.83	2.51	2.41	2.93	hypothetical protein	K08226 MFS transporter, BCD family, chlorophyll transporter
	RHAL1_00845	3.75	3.84	3.83	4.23	4.31	3.26	Reaction center protein H chain	K13991 photosynthetic reaction center H subunit
	RHAL1_00846	2.21	1.59	1.89	1.66	1.61	2.05	Photosynthetic complex assembly protein
	RHAL1_00847	4.6	4.76	4.76	4.71	4.6	4.59	Phosphonate-binding protein
	RHAL1_00848	6.58	6.85	7.21	6.31	6.81	6.86	Type IV secretion system protein VirB4
	RHAL1_00849	8.29	8.11	8.19	8.13	7.99	7.97	Aerobic magnesium-protoporphyrin IX monomethyl ester [oxidative] cyclase	K04035 magnesium-protoporphyrin IX monomethyl ester (oxidative) cyclase [EC:1.14.13.
	RHAL1_00850	5.01	4.93	5.3	4.59	4.95	4.86	putative 30.4 kDa protein in puhA 5'region
	RHAL1_00851	3.43	3.42	2.9	2.43	3.09	2.75	SAMP-activating enzyme E1
	RHAL1_00852	2.67	3.26	2.86	2.95	2.86	2.89	Membrane-associated enzyme%2C PAP2 (Acid phosphatase) superfamily	K12978 lipid A 4'-phosphatase [EC:3.1.3.-]
	RHAL1_00853	3.71	4.34	4.25	4.09	4.23	4.16	hypothetical protein
	RHAL1_00854	3.88	4.2	4.15	3.85	3.79	4.31	Tannase and feruloyl esterase
	RHAL1_00855	4.86	4.85	4.6	4.67	4.72	4.6	Amino acid permease
	RHAL1_00856	4.7	4.34	4.67	4.58	4.61	4.72	hypothetical protein
	RHAL1_00857	9.74	9.51	9.51	9.79	9.7	9.78	Outer membrane protein assembly factor BamD	K05807 outer membrane protein assembly factor BamD
	RHAL1_00858	7.13	7.29	7.02	7.28	7.52	7	Cell division protein FtsZ 1	K03531 cell division protein FtsZ
	RHAL1_00859	6.88	7.05	6.73	6.88	6.86	6.68	Cell division protein FtsA	K03590 cell division protein FtsA
	RHAL1_00860	7.37	7.82	7.52	7.46	7.55	7.07	Cell division protein FtsQ	K03589 cell division protein FtsQ
	RHAL1_00861	8.21	8.21	8.06	8.04	8.35	8.12	D-alanine:D-alanine ligase	K01921 D-alanine-D-alanine ligase [EC:6.3.2.4]
	RHAL1_00862	4.53	5.05	5.16	5.14	5.04	4.9	UDP-N-acetylenolpyruvoylglucosamine reductase	K00075 UDP-N-acetylmuramate dehydrogenase [EC:1.3.1.98]
	RHAL1_00864	4.3	4.38	4.12	4.14	4.27	4.21	UDP-N-acetylglucosamine--N-acetylmuramyl-(pentape ptide) pyrophosphoryl-undecaprenol N-acetylglucosamine transferase	K02563 UDP-N-acetylglucosamine--N-acetylmuramyl-(pentapeptide) pyrophosphoryl-undeca
	RHAL1_00865	6.79	6.9	6.78	6.7	6.87	6.66	putative peptidoglycan glycosyltransferase FtsW
	RHAL1_00866	4.96	5.11	5.06	4.93	4.94	4.55	UDP-N-acetylmuramoylalanine--D-glutamate ligase	K01925 UDP-N-acetylmuramoylalanine--D-glutamate ligase [EC:6.3.2.9]
	RHAL1_00867	7.43	7.31	7.25	7.23	7.4	7.04	phospho-N-acetylmuramoyl-pentapeptide transferase	K01000 phospho-N-acetylmuramoyl-pentapeptide-transferase [EC:2.7.8.13]
	RHAL1_00868	5.49	5.69	5.67	5.13	5.41	5.52	UDP-N-acetylmuramoyl-tripeptide--D-alanyl-D-alani ne ligase	K01929 UDP-N-acetylmuramoyl-tripeptide--D-alanyl-D-alanine ligase [EC:6.3.2.10]
	RHAL1_00869	4.99	5.1	4.83	4.51	4.8	4.83	UDP-N-acetylmuramoyl-L-alanyl-D-glutamate--2%2C6-di aminopimelate ligase	K01928 UDP-N-acetylmuramoyl-L-alanyl-D-glutamate--2,6-diaminopimelate ligase [EC:6.3
	RHAL1_00870	7.09	7.22	6.98	7.54	7.4	7.26	Cell division protein FtsI (Penicillin-binding protein 3)	K03587 cell division protein FtsI (penicillin-binding protein 3) [EC:3.4.16.4]
	RHAL1_00871	7.32	7.21	6.71	7.24	7.05	6.75	hypothetical protein
	RHAL1_00872	5.86	6.24	5.91	6.08	5.93	5.89	S-adenosyl-dependent methyltransferase activity on membrane-located substrates	K03438 16S rRNA (cytosine1402-N4)-methyltransferase [EC:2.1.1.199]
	RHAL1_00873	11.12	11.28	11.55	11.08	11.12	11.24	Transcriptional regulator MraZ	K03925 MraZ protein
	RHAL1_00874	4.92	5.07	4.96	5.29	4.99	4.92	hypothetical protein
	RHAL1_00875	11.34	10.91	11.04	11.35	11.08	11.31	Prevent-host-death family protein
	RHAL1_00876	8.33	8.32	8.3	8.51	8.19	8.43	Iron complex transport system substrate-binding protein (modular protein)	K07062 toxin FitB [EC:3.1.-.-]
	RHAL1_00877	6.05	6.17	6.38	6.35	6.28	6.18	hypothetical protein	K07226 heme iron utilization protein
	RHAL1_00878	4.24	4.91	4.75	3.95	4.15	3.86	Extensin family protein (modular protein)
	RHAL1_00879	13	12.74	12.72	13.12	12.88	13.15	heat shock chaperone
	RHAL1_00880	11.51	11.71	11.44	11.98	11.53	11.83	hypothetical protein
	RHAL1_00881	10.59	10.67	10.52	10.88	10.54	10.81	50S ribosomal protein L31	K02909 large subunit ribosomal protein L31
	RHAL1_00882	14.26	14	13.79	14.56	14.05	14.03	putative Pentapeptide MXKDX repeat protein
	RHAL1_00883	4.95	5.37	5.11	5.27	5.33	5.22	Penicillin-binding protein	K05366 penicillin-binding protein 1A [EC:2.4.1.129 3.4.16.4]
	RHAL1_00884	6.41	6.44	6.18	6.9	6.58	6.44	hypothetical protein
	RHAL1_00885	5.02	5.39	5.25	4.79	4.92	4.8	hypothetical protein
	RHAL1_00886	4.85	5.33	5.22	5.29	5.17	5.58	protein of unknown function
	RHAL1_00887	4.56	4.59	4.33	4.5	4.4	5.06	hypothetical protein	K07313 serine/threonine protein phosphatase 1 [EC:3.1.3.16]
	RHAL1_00888	7.85	7.91	7.89	7.59	7.66	7.59	Beta sliding clamp	K02338 DNA polymerase III subunit beta [EC:2.7.7.7]
	RHAL1_00889	5.82	5.99	5.9	5.63	5.52	6.15	Resolvase
	RHAL1_00890	9.35	9.13	8.88	9.69	9.05	9.24	CDP-diacylglycerol pyrophosphatase	K01521 CDP-diacylglycerol pyrophosphatase [EC:3.6.1.26]
	RHAL1_00891	14.79	14.68	14.45	15.29	14.64	14.55	hypothetical protein
	RHAL1_00892	3.49	3.87	3.48	3.11	3.57	3.61	putative transporter%3B MFS superfamily protein	K08169 MFS transporter, DHA2 family, multidrug resistance protein
	RHAL1_00893	6.74	6.83	6.8	6.54	6.68	6.67	alanyl-tRNA synthetase	K01872 alanyl-tRNA synthetase [EC:6.1.1.7]
	RHAL1_00894	3.32	3.71	3.86	3.54	3.38	3.5	protein of unknown function
	RHAL1_00895	0.79	1.65	1.27	0.79	0.79	0.79	protein of unknown function
	RHAL1_00896	3.13	2.83	3.2	2.64	2.11	2.08	hypothetical protein
	RHAL1_00897	6.51	6.13	6.3	6.11	6.35	6.37	Regulator of protease activity HflC (Stomatin/prohibitin superfamily)
	RHAL1_00898	8.49	8.11	8.19	8.34	8.33	8.28	Fis family transcriptional regulator
	RHAL1_00899	6.92	7.03	6.83	6.83	6.79	6.79	Ribosomal RNA large subunit methyltransferase E	K02427 23S rRNA (uridine2552-2'-O)-methyltransferase [EC:2.1.1.166]
	RHAL1_00900	7.28	7.65	7.73	7.25	7.1	7.28	Ppx/GppA phosphatase	K01524 exopolyphosphatase / guanosine-5'-triphosphate,3'-diphosphate pyrophosphatase
	RHAL1_00901	2.16	2.6	2.64	2.5	2.42	2.79	putative Caspase-like domain-containing protein
	RHAL1_00902	4.64	4.3	4.33	4.3	4.57	4.18	hypothetical protein
	RHAL1_00903	4.89	4.84	4.51	5.02	4.42	4.37	Uracil-DNA glycosylase
	RHAL1_00904	8.87	8.81	8.53	8.81	8.91	8.94	hypothetical protein
	RHAL1_00905	10.25	9.85	10.22	10.13	10.12	10.23	hypothetical protein
	RHAL1_00906	5.76	5.81	5.63	5.44	5.65	5.82	Glycosyl transferase family 1	K06158 ATP-binding cassette, subfamily F, member 3
	RHAL1_00907	9.61	9.17	9.34	9.19	9.39	9.11	protein of unknown function
	RHAL1_00908	8.03	8.17	8.21	7.98	8.07	7.95	Two-component sensor histidine kinase	K05962 protein-histidine pros-kinase [EC:2.7.13.1]
	RHAL1_00909	4.97	5.09	5.39	5.08	5.45	5.01	DNA-binding response regulator in two-component regulatory system with PhoR (or CreC)	K02483 two-component system, OmpR family, response regulator
	RHAL1_00910	6.25	6.47	6.21	6.13	6.39	5.97	Phosphate-specific transport system accessory protein PhoU	K02039 phosphate transport system protein
	RHAL1_00911	6.65	6.56	6.72	6.63	6.88	6.72	phosphate transporter subunit %3B ATP-binding component of ABC superfamily protein	K02036 phosphate transport system ATP-binding protein [EC:7.3.2.1]
	RHAL1_00912	5.97	6.11	5.71	6.02	6.14	6.04	phosphate transporter subunit %3B membrane component of ABC superfamily protein	K02038 phosphate transport system permease protein
	RHAL1_00913	6.47	6.29	5.94	6.36	6.69	6.32	phosphate transporter subunit %3B membrane component of ABC superfamily protein	K02037 phosphate transport system permease protein
	RHAL1_00914	7.43	7.64	7.39	7.39	7.66	7.47	phosphate transporter subunit %3B periplasmic-binding component of ABC superfamily protein	K02040 phosphate transport system substrate-binding protein
	RHAL1_00915	6.34	6.6	6.3	6.23	6.46	6.49	FAD/FMN-containing dehydrogenase
	RHAL1_00916	7.23	7.73	7.53	6.98	7.06	7.1	D-3-phosphoglycerate dehydrogenase	K00058 D-3-phosphoglycerate dehydrogenase / 2-oxoglutarate reductase [EC:1.1.1.95 1.
	RHAL1_00917	1.93	0.63	1.52	-0.23	0.85	-0.23	ABC transporter ATP-binding protein (fragment)
	RHAL1_00918	0.32	1.85	1.45	1.22	1.73	2.66	putative branched-chain amino acid permease protein (ABC superfamily%2C membrane)	K01997 branched-chain amino acid transport system permease protein
	RHAL1_00919	0.32	1.49	1.89	1.49	1.66	1.54	Branched-chain amino acid transport system permease protein	K01998 branched-chain amino acid transport system permease protein
	RHAL1_00920	3.22	2.62	3.1	3.14	3.05	3.37	hypothetical protein
	RHAL1_00921	1.49	1.19	2.11	1.87	1.18	-1.27	leucine/isoleucine/valine transporter subunit %3B ATP-binding component of ABC superfamily protein	K10822 nonpolar-amino-acid-transporting ATPase [EC:7.4.2.2]
	RHAL1_00922	5.12	4.89	5.2	4.95	4.71	4.87	Porin	K07267 porin
	RHAL1_00923	16.77	16.25	16.24	16.27	15.85	15.92	hypothetical protein
	RHAL1_00924	8.55	7.98	7.69	8.55	8.03	8.14	exported protein of unknown function
	RHAL1_00925	3.46	3.09	3.23	3.5	3.55	3.06	Metallophosphoesterase	K03651 3',5'-cyclic-AMP phosphodiesterase [EC:3.1.4.53]
	RHAL1_00926	5.49	4.36	4.78	5.06	4.91	5.44	hypothetical protein
	RHAL1_00927	2.64	2.95	2.84	2.97	2.4	3.23	RNA polymerase subunit sigma	K03088 RNA polymerase sigma-70 factor, ECF subfamily
	RHAL1_00928	2.66	2.35	2.76	1.39	2.66	1.87	Anti-sigma factor
	RHAL1_00929	3.92	3.49	4.08	3.84	4.16	2.95	protein of unknown function
	RHAL1_00930	2.76	2.97	2.89	2.13	2.42	2.4	hypothetical protein
	RHAL1_00931	4.66	5.02	4.92	4.61	5.1	4.3	TetR/AcrR family transcriptional regulator
	RHAL1_00932	2.43	2.97	2.07	2.35	2.86	2.7	Major facilitator superfamily transporter
	RHAL1_00933	1.73	1.09	2.01	1.03	1.45	1.84	putative transcriptional regulatory protein
	RHAL1_00934	-0.21	0.65	-0.21	-0.21	0.87	-0.21	hypothetical protein
	RHAL1_00935	3.25	3.64	3.18	2.5	2.73	3.2	hypothetical protein
	RHAL1_00936	4.41	2.51	3	1.64	4.23	3.66	protein of unknown function
	RHAL1_00937	7.85	8	7.58	8.49	7.73	7.9	Alpha/beta hydrolase
	RHAL1_00938	8.09	7.93	7.29	8.6	7.93	8.27	hypothetical protein
	RHAL1_00939	4.72	5.01	4.87	5.33	5.05	4.74	hypothetical protein
	RHAL1_00940	2.81	2.18	2.99	2.1	2.96	3.41	hypothetical protein
	RHAL1_00941	4.96	4.51	4.63	5.04	5.07	4.99	hypothetical protein
	RHAL1_00942	7.52	6.76	6.9	7.12	7.09	7.11	hypothetical protein
	RHAL1_00943	5.19	5.12	5.3	5.32	5.11	5.4	protein of unknown function
	RHAL1_00944	1.97	2.43	2.31	2.62	2.41	1.92	hypothetical protein
	RHAL1_00945	5.24	4.95	5.17	5.22	5.32	5.35	Type VI secretion system secreted protein VgrG	K11904 type VI secretion system secreted protein VgrG
	RHAL1_00946	8.03	7.5	7.51	8.33	8.15	8.21	protein of unknown function
	RHAL1_00947	8.83	8.41	8.39	9.26	8.87	8.66	protein of unknown function
	RHAL1_00948	9.57	9.16	9.14	10.03	9.51	9.6	protein of unknown function
	RHAL1_00949	5.75	5.53	5.54	5.96	6.07	5.91	hypothetical protein	K11904 type VI secretion system secreted protein VgrG
	RHAL1_00950	6.08	6.27	6.09	6.09	6.02	6.3	Two-component sensor histidine kinase	K05962 protein-histidine pros-kinase [EC:2.7.13.1]
	RHAL1_00951	6.56	6.46	6.6	6.78	6.69	6.55	1-acyl-sn-glycerol-3-phosphate acyltransferase	K22617 lyso-ornithine lipid O-acyltransferase [EC:2.3.1.270]
	RHAL1_00952	5.11	5.25	5.35	4.86	4.85	5.08	hypothetical protein	K22310 L-ornithine Nalpha-acyltransferase [EC:2.3.2.30]
	RHAL1_00953	7.61	7.63	7.89	7.28	7.67	7.42	Disulfide bond formation protein DsbA (modular protein)
	RHAL1_00954	4.94	5.39	6.01	4.31	4.89	4.97	hypothetical protein
	RHAL1_00955	5.27	4.93	5.14	4.8	5.09	4.97	Transcriptional regulator
	RHAL1_00956	5.63	5.5	6.05	5.56	5.56	5.71	Phosphoglycolate phosphatase	K01091 phosphoglycolate phosphatase [EC:3.1.3.18]
	RHAL1_00957	7.65	7.23	6.99	8.18	8.01	7.93	Type III PLP-dependent enzyme	K01581 ornithine decarboxylase [EC:4.1.1.17]
	RHAL1_00958	7.45	7.71	7.73	7.54	7.38	7.92	GCN5-related N-acetyltransferase	K03824 putative acetyltransferase [EC:2.3.1.-]
	RHAL1_00959	6.87	6.67	6.71	6.88	6.8	6.74	Homospermidine synthase	K00808 homospermidine synthase [EC:2.5.1.44]
	RHAL1_00960	5.89	5.5	6.18	6.49	6.55	5.97	hypothetical protein
	RHAL1_00961	5.65	5.66	5.69	5.52	6.07	5.69	Glycosyl transferase family 2
	RHAL1_00962	4.78	4.99	5.06	4.69	4.3	4.72	Glycosyltransferase
	RHAL1_00963	8.08	7.92	8.03	7.82	7.94	7.95	Lipopolysaccharide export system permease protein
	RHAL1_00964	8.19	8.26	8.29	7.83	8.02	7.98	hypothetical protein
	RHAL1_00965	7.34	7.11	7.25	6.72	7.02	7.13	UDP-3-O-(3-hydroxymyristoyl)glucosamine N-acyltransferase
	RHAL1_00966	5.89	6.03	6.35	5.59	6	6.02	dTDP-3-amino-3%2C4%2C6-trideoxy-alpha-D-glucose transaminase
	RHAL1_00967	5.88	6.22	6.28	5.71	5.97	5.82	protein of unknown function
	RHAL1_00968	7.06	6.66	6.59	6.57	6.67	6.72	hypothetical protein
	RHAL1_00969	4.44	5.04	4.99	4.38	4.63	4.68	hypothetical protein
	RHAL1_00970	7.19	7.25	7.32	6.76	7.12	7.02	hypothetical protein
	RHAL1_00971	5.95	5.79	5.87	5.03	5.88	5.61	putative Glycosyl transferase
	RHAL1_00972	6.21	6.45	6.37	6.25	6.24	6.16	High-affinity nickel transport protein	K07241 nickel/cobalt transporter (NiCoT) family protein
	RHAL1_00973	6.33	6.4	6.42	6.05	6.33	6.26	Lytic transglycosylase	K08305 membrane-bound lytic murein transglycosylase B [EC:4.2.2.-]
	RHAL1_00974	10.17	10.37	10.11	10.74	10.4	10.29	hypothetical protein
	RHAL1_00975	7.06	6.98	6.75	7.47	6.92	7.07	exported protein of unknown function
	RHAL1_00976	4.28	4.23	4.42	4.6	4.37	4.57	Penicillin-binding protein 1C	K05367 penicillin-binding protein 1C [EC:2.4.1.129]
	RHAL1_00977	6.35	5.93	6.12	5.99	5.6	5.77	hypothetical protein	K06894 uncharacterized protein
	RHAL1_00978	4.52	4.48	4.45	4.41	4.38	4.51	hypothetical protein
	RHAL1_00979	3.49	3.96	4.15	3.62	3.34	3.71	Aminotransferase class IV
	RHAL1_00980	5.92	6	6.12	5.79	5.93	6.01	aminodeoxychorismate synthase%2C subunit II	K01658 anthranilate synthase component II [EC:4.1.3.27]
	RHAL1_00981	6.34	6.33	6.18	6.36	6.17	6.23	Aminobenzoate synthetase	K01665 para-aminobenzoate synthetase component I [EC:2.6.1.85]
	RHAL1_00982	8.27	8.24	8.07	8.54	8.23	8.22	putative oxidoreductase
	RHAL1_00983	10.9	10.45	10.24	11.06	10.49	10.69	protein of unknown function
	RHAL1_00984	9.87	10.29	10.15	10.18	9.72	9.98	hypothetical protein
	RHAL1_00985	5.87	5.59	5.44	5.6	5.58	5.77	Ribonuclease	K07058 membrane protein
	RHAL1_00986	4.93	5.08	5.24	4.92	4.72	5.03	Cytochrome P450
	RHAL1_00987	7.44	7.28	7.28	7.32	7.11	7.55	bacterioferritin%2C iron storage and detoxification protein	K03594 bacterioferritin [EC:1.16.3.1]
	RHAL1_00988	7.4	7.65	7.71	7.24	7.53	7.11	BFD domain protein (2Fe-2S)-binding domain protein (modular protein)
	RHAL1_00989	7.93	7.77	7.96	7.55	7.91	7.7	RNA polymerase sigma-54 factor 2	K03092 RNA polymerase sigma-54 factor
	RHAL1_00990	7.83	7.76	7.65	7.73	7.83	7.78	putative lipopolysaccharide transport protein B: ATP-binding component of ABC superfamily protein	K10822 nonpolar-amino-acid-transporting ATPase [EC:7.4.2.2]
	RHAL1_00991	7.84	7.56	7.5	7.72	7.82	7.63	Lipopolysaccharide export system protein LptA	K09774 lipopolysaccharide export system protein LptA
	RHAL1_00992	8.16	7.99	8.03	8.26	8.16	8.5	hypothetical protein	K11719 lipopolysaccharide export system protein LptC
	RHAL1_00993	6.39	6.29	6.23	6.25	6.24	6.22	3'-5' exonuclease
	RHAL1_00994	14.24	14.42	14.21	14.64	14.34	14.24	hypothetical protein
	RHAL1_00995	6.38	6.76	6.8	6.09	6.31	6.02	Ribosomal-protein-alanine N-acetyltransferase	K03789 [ribosomal protein S18]-alanine N-acetyltransferase [EC:2.3.1.266]
	RHAL1_00996	5.1	5.96	5.67	4.95	5.12	5.39	tRNA threonylcarbamoyl adenosine modification protein YeaZ (fragment)	K14742 tRNA threonylcarbamoyladenosine biosynthesis protein TsaB
	RHAL1_00997	6.73	6.82	7.01	6.83	6.82	7.27	membrane protein of unknown function
	RHAL1_00998	5.05	4.83	5.02	4.94	4.93	5.14	Outer membrane protein OmpA
	RHAL1_00999	7.38	7.8	7.77	8.14	7.89	7.96	deacetylase of acetyl-CoA synthetase%2C NAD-dependent	K12410 NAD-dependent deacetylase [EC:3.5.1.-]
	RHAL1_01000	7.95	8.04	8.01	8.1	7.9	8.22	protein of unknown function
	RHAL1_01001	7.97	7.93	7.8	8.32	7.95	7.88	Methylthioribose-1-phosphate isomerase	K08963 methylthioribose-1-phosphate isomerase [EC:5.3.1.23]
	RHAL1_01002	9.73	9.83	9.67	9.95	9.89	9.58	hypothetical protein
	RHAL1_01003	6.7	7.02	6.96	6.59	6.9	6.6	hypothetical protein
	RHAL1_01004	4.7	4.76	5.02	4.34	4.78	4.69	Nickel/cobalt efflux system	K08970 nickel/cobalt transporter (NicO) family protein
	RHAL1_01005	7.42	7.71	8.1	7.45	7.79	7.94	ABC-type uncharacterized transport system%2C substrate-binding protein
	RHAL1_01006	4.47	4.62	4.54	3.88	4.4	4.27	Dihydroorotate dehydrogenase (quinone)	K00254 dihydroorotate dehydrogenase [EC:1.3.5.2]
	RHAL1_01007	2.81	3.06	3.61	2.71	2.65	3.71	hypothetical protein
	RHAL1_01008	6.37	6.5	6.65	6.4	6.37	6.48	Lysine--tRNA ligase	K04566 lysyl-tRNA synthetase, class I [EC:6.1.1.6]
	RHAL1_01009	10.58	10.34	10.37	10.75	10.55	10.68	hypothetical protein
	RHAL1_01010	5.18	5.32	5.08	4.63	4.7	5.39	hypothetical protein	K01719 uroporphyrinogen-III synthase [EC:4.2.1.75]
	RHAL1_01011	5.34	5.66	5.12	4.65	5.07	5.05	Porphobilinogen deaminase	K01749 hydroxymethylbilane synthase [EC:2.5.1.61]
	RHAL1_01012	5.98	6.1	6.49	5.65	5.84	5.67	hypothetical protein
	RHAL1_01013	8.6	8.41	7.77	8.28	8.02	7.86	putative membrane protein YeaQ/YmgE%2C transglycosylase-associated protein family
	RHAL1_01014	5.6	5.17	5.14	5	5.11	4.88	protein of unknown function
	RHAL1_01015	3.51	4.41	4.79	2.77	3.81	3.84	Phosphoribosylglycinamide formyltransferase
	RHAL1_01016	4.16	3.99	4.05	3.72	3.87	3.93	tRNA pseudouridine synthase A	K06173 tRNA pseudouridine38-40 synthase [EC:5.4.99.12]
	RHAL1_01017	4.21	4.89	4.9	4.47	5.18	4.85	exported protein of unknown function
	RHAL1_01018	5.6	6.03	5.97	5.92	5.62	5.7	Biosynthetic peptidoglycan transglycosylase	K03814 monofunctional glycosyltransferase [EC:2.4.1.129]
	RHAL1_01019	5.54	5.51	5.62	5.26	5.25	4.9	Farnesyl diphosphate synthase	K00795 farnesyl diphosphate synthase [EC:2.5.1.1 2.5.1.10]
	RHAL1_01020	7.16	6.8	6.96	6.82	7.14	7.06	putative membrane protein
	RHAL1_01021	11.56	11.67	11.49	11.64	11.3	11.08	exported protein of unknown function
	RHAL1_01022	5.18	5.21	5.63	5.27	5.38	5.56	Glutathione-regulated potassium-efflux system protein KefC	K03455 monovalent cation:H+ antiporter-2, CPA2 family
	RHAL1_01023	8.18	8.14	8.43	8.62	8.98	9.07	hypothetical protein
	RHAL1_01024	4.14	3.73	3.45	3.83	4.14	3.79	hypothetical protein
	RHAL1_01025	6.13	5.99	6.02	6.26	6.6	6.49	2-keto-gluconate dehydrogenase
	RHAL1_01026	7.15	6.95	7.31	7.41	7.54	7.41	Twin-arginine translocation pathway signal
	RHAL1_01027	8.84	8.3	8.62	9.02	9.06	8.93	Lactoylglutathione lyase	K01759 lactoylglutathione lyase [EC:4.4.1.5]
	RHAL1_01028	7.37	7.42	7.43	6.91	7.39	7.15	Undecaprenyl-diphosphatase 2	K06153 undecaprenyl-diphosphatase [EC:3.6.1.27]
	RHAL1_01029	3.71	3.52	3.91	3.05	3.34	3.21	hypothetical protein
	RHAL1_01030	3.21	3.48	3.25	3.32	3.34	3.39	hypothetical protein
	RHAL1_01031	4.99	4.69	4.76	4.37	5.06	4.68	protein of unknown function
	RHAL1_01032	2.34	3.07	2.62	2.54	2.72	2.77	protein of unknown function
	RHAL1_01033	3.35	3.62	3.59	3.72	3.7	3.94	hypothetical protein
	RHAL1_01034	4.79	4.69	4.5	4.81	5.12	5.12	protein of unknown function
	RHAL1_01035	7.95	7.63	7.91	8.19	8.22	8.09	protein of unknown function
	RHAL1_01036	13.01	12.89	12.88	13.62	13.27	13.27	protein of unknown function
	RHAL1_01037	6.82	6.98	7.01	6.75	6.62	6.63	Lysozyme (modular protein)	K01185 lysozyme [EC:3.2.1.17]
	RHAL1_01038	3.53	3.59	4.09	3.36	3	4	protein of unknown function
	RHAL1_01039	4.81	4.66	4.92	4.5	4.98	5.16	protein of unknown function
	RHAL1_01040	6.3	6.23	6.57	5.96	6.03	6.25	DNA recombination protein RmuC	K09760 DNA recombination protein RmuC
	RHAL1_01041	10.88	10.63	10.6	11.25	10.97	10.84	osmotically inducible%2C stress-inducible membrane protein	K04063 lipoyl-dependent peroxidase
	RHAL1_01042	10.55	10.19	10.3	10.35	10.14	10.2	protein of unknown function
	RHAL1_01043	7.5	7.8	7.45	7.68	7.61	7.32	4-oxalocrotonate tautomerase
	RHAL1_01044	7.79	7.81	7.72	7.9	7.5	7.94	peptide deformylase	K01462 peptide deformylase [EC:3.5.1.88]
	RHAL1_01045	4.09	4.2	4.24	3.84	4.03	3.59	10-formyltetrahydrofolate:L-methionyl-tRNA(fMet) N-formyltransferase	K00604 methionyl-tRNA formyltransferase [EC:2.1.2.9]
	RHAL1_01046	7.33	7.32	7.3	7.02	7.29	7.38	Ubiquinol-cytochrome C reductase
	RHAL1_01047	4.41	4.63	5.07	4.16	4.61	4.76	Glycerol-3-phosphate dehydrogenase [NAD(P)+]	K00057 glycerol-3-phosphate dehydrogenase (NAD(P)+) [EC:1.1.1.94]
	RHAL1_01048	5.18	5.43	5.08	5.4	5.22	5.8	protein of unknown function
	RHAL1_01049	4.41	4.7	4.86	4.56	5.22	5.04	hypothetical protein
	RHAL1_01050	4.75	4.29	4.63	3.69	4.05	4.48	Thiol-disulfide oxidoreductase
	RHAL1_01051	5.7	5.89	5.89	5.47	5.54	5.67	tRNA N6-adenosine threonylcarbamoyltransferase	K01409 N6-L-threonylcarbamoyladenine synthase [EC:2.3.1.234]
	RHAL1_01052	6.5	6.44	6.32	5.78	6.2	6.36	Aspartate 1-decarboxylase	K01579 aspartate 1-decarboxylase [EC:4.1.1.11]
	RHAL1_01053	6.11	6.56	5.86	6.16	6.56	6.18	protein of unknown function
	RHAL1_01054	7.34	7.47	7.43	6.87	7.22	7.21	isopentenyl-adenosine A37 tRNA methylthiolase	K06168 tRNA-2-methylthio-N6-dimethylallyladenosine synthase [EC:2.8.4.3]
	RHAL1_01055	7.6	7.58	7.59	7.47	7.37	7.41	putative enzyme with nucleoside triphosphate hydrolase domain protein	K06217 phosphate starvation-inducible protein PhoH and related proteins
	RHAL1_01056	7.31	7.11	7.1	7.25	6.94	7.28	Endoribonuclease YbeY	K07042 probable rRNA maturation factor
	RHAL1_01057	6.62	6.63	6.77	6.86	6.89	6.92	hypothetical protein	K06189 magnesium and cobalt transporter
	RHAL1_01058	5.43	5.55	5.35	5.7	5.57	5.41	Apolipoprotein N-acyltransferase	K03820 apolipoprotein N-acyltransferase [EC:2.3.1.269]
	RHAL1_01059	12.58	12.35	12.42	12.51	12.4	12.32	putative HTH-type transcriptional regulator
	RHAL1_01060	9.49	9.53	9.57	9.39	9.58	9.79	RNA polymerase sigma factor	K03088 RNA polymerase sigma-70 factor, ECF subfamily
	RHAL1_01061	5.64	5.76	5.66	5.35	5.67	5.37	hypothetical protein
	RHAL1_01062	6.26	6.55	6.55	6.18	6.21	6.32	Exodeoxyribonuclease 7 large subunit	K03601 exodeoxyribonuclease VII large subunit [EC:3.1.11.6]
	RHAL1_01063	9.6	9.56	9.8	9.77	9.59	9.82	hypothetical protein
	RHAL1_01064	10.78	11.07	10.86	11.37	10.89	11.13	Acid tolerance regulatory protein ActR	K15012 two-component system, response regulator RegA
	RHAL1_01065	8.78	8.65	8.6	9.33	8.87	9.28	Sensor histidine kinase RegB	K15011 two-component system, sensor histidine kinase RegB [EC:2.7.13.3]
	RHAL1_01066	9.07	9.01	8.93	9.48	9.05	9.29	Polyhydroxyalkanoate depolymerase%2C intracellular	K05973 poly(3-hydroxybutyrate) depolymerase [EC:3.1.1.75]
	RHAL1_01067	7.23	6.73	7.25	7.1	6.65	7.02	protein of unknown function
	RHAL1_01068	5.6	5.97	6.18	5.61	5.68	5.71	hypothetical protein
	RHAL1_01069	5.44	5.8	5.8	5.26	5.67	5.6	Patatin
	RHAL1_01070	5.89	5.79	6	5.55	5.86	5.69	Nicotinate phosphoribosyltransferase	K00763 nicotinate phosphoribosyltransferase [EC:6.3.4.21]
	RHAL1_01071	5.43	5.35	5.49	5.35	5.43	5.33	Glutathione S-transferase	K00799 glutathione S-transferase [EC:2.5.1.18]
	RHAL1_01072	4.33	4.98	5.18	4.92	5.1	4.88	Glutathione S-transferase	K00799 glutathione S-transferase [EC:2.5.1.18]
	RHAL1_01073	7.79	7.58	7.22	7.51	7.28	6.94	Histidine kinase
	RHAL1_01074	14.77	14.81	14.6	14.75	14.76	14.22	hypothetical protein
	RHAL1_01075	5.64	6.12	6.08	5.76	5.9	5.6	putative nicotinate-nucleotide pyrophosphorylase [carboxylating]	K00767 nicotinate-nucleotide pyrophosphorylase (carboxylating) [EC:2.4.2.19]
	RHAL1_01076	4.25	4.8	4.06	4.31	3.84	3.86	L-aspartate oxidase	K00278 L-aspartate oxidase [EC:1.4.3.16]
	RHAL1_01077	9.64	9.81	9.87	9.76	9.52	9.96	Quinolinate synthase A 2	K03517 quinolinate synthase [EC:2.5.1.72]
	RHAL1_01078	2.5	2.97	3.15	2.53	2.55	3.32	Transcriptional regulator%2C LysR family
	RHAL1_01079	3.86	3.56	3.06	3.2	2.78	3	LysR family transcriptional regulator
	RHAL1_01080	2.09	2.71	2.86	2.8	2.1	2.76	hypothetical protein
	RHAL1_01081	3.72	3.86	3.42	4.21	4.07	3.63	Pimeloyl-ACP methyl ester carboxylesterase
	RHAL1_01082	4.94	5.1	5.35	5.17	5.36	5.28	hypothetical protein	K07006 uncharacterized protein
	RHAL1_01083	4.47	4.52	4.61	4.59	4.53	4.7	hypothetical protein
	RHAL1_01084	7.08	7.23	7.15	7.58	7.44	7.53	hypothetical protein
	RHAL1_01085	2.7	2.86	3.01	2.54	2.59	3.3	protein of unknown function
	RHAL1_01086	3.56	3.31	3.52	3.88	3.96	3.39	putative Acyltransferase
	RHAL1_01087	3.31	3.16	3.78	3.76	3.25	3.55	Undecaprenyl-phosphate glucose phosphotransferase	K03606 putative colanic acid biosysnthesis UDP-glucose lipid carrier transferase
	RHAL1_01088	2.25	2.48	2.67	2.54	2.86	1.95	protein of unknown function
	RHAL1_01089	4.61	5.09	4.78	4.44	4.41	4.33	hypothetical protein
	RHAL1_01090	3.27	4.26	4.17	3.01	3.58	3.72	Glycosyltransferase involved in cell wall bisynthesis
	RHAL1_01091	3.52	3.69	3.93	3.68	3.72	3.97	hypothetical protein
	RHAL1_01092	7.74	7.65	7.47	7.97	7.92	7.82	Transporter	K21990 formate-nitrite transporter family protein
	RHAL1_01093	6.72	6.49	6.25	6.71	6.37	6.52	Blue-light-activated histidine kinase / Response regulator
	RHAL1_01094	5.17	4.88	5.42	5.35	5.28	5.17	hypothetical protein
	RHAL1_01095	6.62	6.67	7.15	6.58	6.57	6.64	Alanine racemase	K01775 alanine racemase [EC:5.1.1.1]
	RHAL1_01096	6.62	6.31	6.23	6.35	6.34	6.28	Radical SAM protein
	RHAL1_01097	6.79	6.71	6.74	6.54	6.86	6.72	Diguanylate cyclase/phosphodiesterase
	RHAL1_01098	7.7	7.52	7.44	7.48	7.4	7.38	Diguanylate cyclase/phosphodiesterase
	RHAL1_01099	6.93	6.96	7.11	7.08	7.31	6.97	GCN5-related N-acetyltransferase	K03790 [ribosomal protein S5]-alanine N-acetyltransferase [EC:2.3.1.267]
	RHAL1_01100	5.82	5.95	6.18	5.81	5.79	6.05	Peptidase M16	K07263 zinc protease [EC:3.4.24.-]
	RHAL1_01101	6.92	6.93	6.82	6.95	6.94	7	Threonine synthase	K01733 threonine synthase [EC:4.2.3.1]
	RHAL1_01102	6.95	6.95	6.76	7.26	6.83	6.93	SURF1-like protein (fragment)	K14998 surfeit locus 1 family protein
	RHAL1_01103	8.62	8.26	8.42	8.44	8.64	8.57	hypothetical protein
	RHAL1_01104	10.35	10.27	10.22	10.17	10.42	10.18	Cytochrome c oxidase subunit 3	K02276 cytochrome c oxidase subunit III [EC:1.9.3.1]
	RHAL1_01105	7.7	7.65	7.55	7.78	8.02	7.81	Cytochrome c oxidase assembly protein CtaG	K02258 cytochrome c oxidase assembly protein subunit 11
	RHAL1_01106	4.61	4.59	4.76	3.86	5.01	4.56	hypothetical protein
	RHAL1_01107	8.03	8.17	7.94	7.75	8.33	7.86	Protoheme IX farnesyltransferase	K02257 heme o synthase [EC:2.5.1.141]
	RHAL1_01108	10.96	10.57	10.67	10.45	10.79	10.52	cytochrome o ubiquinol oxidase subunit I	K02274 cytochrome c oxidase subunit I [EC:1.9.3.1]
	RHAL1_01109	11.08	11.02	10.86	10.7	10.91	10.76	putative cytochrome c oxidase subunit 2	K02275 cytochrome c oxidase subunit II [EC:1.9.3.1]
	RHAL1_01110	6.84	6.81	6.6	6.28	6.78	6.63	Invasion-associated locus B family protein
	RHAL1_01111	7.23	7.28	7.46	7.29	7.52	7.56	exported protein of unknown function
	RHAL1_01112	8.66	8.43	8.69	8	8.58	8.29	ATP synthase subunit b 1	K02109 F-type H+-transporting ATPase subunit b
	RHAL1_01113	7.95	7.99	8.16	7.46	7.84	7.7	ATP synthase subunit b 2	K02109 F-type H+-transporting ATPase subunit b
	RHAL1_01114	10.93	11.07	11.32	10.25	10.7	10.68	ATP synthase subunit c
	RHAL1_01115	10.45	10.23	10.25	10.04	10.16	9.98	ATP synthase subunit a	K02108 F-type H+-transporting ATPase subunit a
	RHAL1_01116	6.37	6.18	6.26	6.07	6.33	6.3	ATP synthase protein I
	RHAL1_01117	4.34	4.43	4.43	4.05	4.25	4.19	Chromosome partition protein Smc	K03529 chromosome segregation protein
	RHAL1_01118	4.72	5.13	5.02	4.53	4.95	4.24	hypothetical protein
	RHAL1_01120	4.27	4.03	4.01	4.29	4.29	4.21	putative sulfoacetate transporter SauU
	RHAL1_01121	4.54	5.17	5.09	5.11	4.91	4.8	hypothetical protein
	RHAL1_01122	4.32	4.55	4.63	4.63	4.25	4.67	Sugar lactone lactonase YvrE
	RHAL1_01123	4.36	4.48	3.87	4.31	4.38	4.45	Glucose/arabinose dehydrogenase%2C beta-propeller fold
	RHAL1_01124	8.56	8.8	8.64	8.51	8.49	8.34	protein of unknown function
	RHAL1_01125	12.23	12.11	12	12.57	12.18	12.37	DNA-binding ATP-dependent protease La	K01338 ATP-dependent Lon protease [EC:3.4.21.53]
	RHAL1_01126	11.63	11.52	11.5	11.91	11.52	11.63	ATP-dependent Clp protease ATP-binding subunit	K03544 ATP-dependent Clp protease ATP-binding subunit ClpX
	RHAL1_01127	13.02	12.68	12.61	13.26	12.75	12.88	ATP-dependent Clp protease proteolytic subunit (Endopeptidase Clp) (Caseinolytic protease)(Protease Ti) (Heat shock protein F21.5)	K01358 ATP-dependent Clp protease, protease subunit [EC:3.4.21.92]
	RHAL1_01128	8.23	8.13	8.25	8.14	8.15	8.11	Antitoxin
	RHAL1_01129	7.56	7.27	7.48	7	7.36	7.63	Twitching motility protein PilT
	RHAL1_01130	8.45	8.48	8.56	8.3	8.45	8.53	Trigger factor	K03545 trigger factor
	RHAL1_01132	3.93	3.97	3.62	3.55	3.61	3.7	Multicopper oxidase with three cupredoxin domains (Includes cell division protein FtsP and spore coat protein CotA)
	RHAL1_01133	7.53	7.53	7.36	7.71	7.56	7.85	GDSL family lipase	K10804 acyl-CoA thioesterase I [EC:3.1.2.- 3.1.2.2 3.1.1.2 3.1.1.5]
	RHAL1_01134	7.67	7.48	7.32	7.74	7.65	7.55	OpgC protein
	RHAL1_01135	5.04	5.2	4.76	5.6	5.34	5.34	ADP-dependent (S)-NAD(P)H-hydrate dehydratase / NAD(P)H-hydrate epimerase	K17759 NAD(P)H-hydrate epimerase [EC:5.1.99.6]
	RHAL1_01136	10.77	10.29	10.46	10.69	10.61	10.71	Hemimethylated DNA binding protein	K11940 heat shock protein HspQ
	RHAL1_01137	7.52	7.78	7.79	7.29	7.6	7.71	Invasion-associated locus B family protein
	RHAL1_01138	5.72	6.34	6.31	5.8	5.97	6	putative AMP-dependent synthetase
	RHAL1_01139	5.6	5.88	5.88	5.42	5.48	5.33	Glutathione S-transferase	K00799 glutathione S-transferase [EC:2.5.1.18]
	RHAL1_01140	4.24	4.9	5.12	3.38	4.15	3.75	hypothetical protein
	RHAL1_01141	8.11	7.95	8.03	7.93	8.01	7.96	Molecular chaperone DnaJ
	RHAL1_01142	6.57	6.79	6.69	6.82	6.81	6.52	D-alanyl-D-alanine carboxypeptidase	K01286 D-alanyl-D-alanine carboxypeptidase [EC:3.4.16.4]
	RHAL1_01143	15.25	14.82	15	15.25	15.17	15.05	Phasin protein
	RHAL1_01144	10.95	10.73	10.53	11.23	10.77	10.94	regulatory protein for ClpA substrate specificity (modular protein)	K06891 ATP-dependent Clp protease adaptor protein ClpS
	RHAL1_01145	9.19	9.64	9.14	9.53	9.38	9.27	protein of unknown function
	RHAL1_01146	11	10.99	10.61	11.6	11.08	11.18	ATPase and specificity subunit of ClpA-ClpP ATP-dependent serine protease%2C chaperone activity	K03694 ATP-dependent Clp protease ATP-binding subunit ClpA
	RHAL1_01147	6.61	6.81	6.68	6.95	7.05	6.97	hypothetical protein
	RHAL1_01148	6.11	6.11	5.92	6.65	6.08	6.23	3-methyl-adenine DNA glycosylase I%2C constitutive	K01246 DNA-3-methyladenine glycosylase I [EC:3.2.2.20]
	RHAL1_01149	7	6.84	6.98	7.12	6.67	7.05	Folate-binding protein	K06980 tRNA-modifying protein YgfZ
	RHAL1_01150	4.77	5.12	4.84	4.95	4.56	4.93	Dihydroorotase	K01465 dihydroorotase [EC:3.5.2.3]
	RHAL1_01151	2.49	2.6	3.23	2.04	2.55	2.63	putative Acetyltransferase (GNAT) domain-containing protein
	RHAL1_01152	3.29	3.64	2.88	3.01	3.2	3.41	Iron-containing redox enzyme
	RHAL1_01153	8.2	7.77	8.03	8.23	8.33	7.99	hypothetical protein
	RHAL1_01154	3.12	2.88	2.88	3.13	2.7	3.21	putative transcriptional regulator
	RHAL1_01155	3.59	4.19	4.27	3.82	4.11	3.66	putative oxidoreductase	K05275 pyridoxine 4-dehydrogenase [EC:1.1.1.65]
	RHAL1_01156	8.53	8.12	8.35	8.27	8.49	8.45	GTP-binding protein
	RHAL1_01157	7.18	7.13	7.17	7.19	7.19	7.15	GTP-binding protein	K06207 GTP-binding protein
	RHAL1_01158	3.93	4.52	4.51	4.21	4.25	4.76	EamA-like transporter family protein
	RHAL1_01159	4.5	4.87	4.29	4.27	4.31	4.71	AraC family transcriptional regulator
	RHAL1_01160	3.08	3.55	3.82	2.77	3.03	2.62	hypothetical protein
	RHAL1_01161	1.78	3.09	3.25	3.12	3.32	3.59	Membrane fusion protein%2C multidrug efflux system	K03543 membrane fusion protein, multidrug efflux system
	RHAL1_01162	3.97	3.89	4.09	4.19	4.1	3.75	MFS transporter%2C DHA2 family%2C multidrug resistance protein	K03446 MFS transporter, DHA2 family, multidrug resistance protein
	RHAL1_01163	4.83	4.6	4.77	3.75	4.29	4.37	hypothetical protein
	RHAL1_01164	3.01	3.27	3.32	2.95	3.11	3.18	hypothetical protein	K19267 NAD(P)H dehydrogenase (quinone) [EC:1.6.5.2]
	RHAL1_01165	4.28	4.17	3.97	4.84	4.26	3.95	hypothetical protein
	RHAL1_01166	4.44	3.86	3.4	3.55	4.28	3.84	putative HTH-type transcriptional regulator YybR
	RHAL1_01167	5.02	5.24	5.32	5.06	5.33	5.34	putative glycolipid synthase	K06133 4'-phosphopantetheinyl transferase [EC:2.7.8.-]
	RHAL1_01168	4.08	4.37	4.43	4.08	4.2	4.22	Putative modular polyketide synthase (fragment)	K00645 [acyl-carrier-protein] S-malonyltransferase [EC:2.3.1.39]
	RHAL1_01169	6.51	6.91	6.82	6.87	6.61	6.97	protein of unknown function
	RHAL1_01170	3.8	3.19	3.23	3.77	3.12	3.46	protein of unknown function
	RHAL1_01171	5.4	5.57	5.51	5.01	5.21	5.29	protein of unknown function	K03932 polyhydroxybutyrate depolymerase
	RHAL1_01172	7.01	6.95	6.84	6.59	6.81	6.96	hypothetical protein
	RHAL1_01173	7.74	7.8	7.69	7.44	7.51	7.46	hypothetical protein
	RHAL1_01174	6.89	6.9	7	6.69	6.86	6.8	hypothetical protein
	RHAL1_01175	6.1	6.01	6.3	5.82	6.07	6.14	putative Hemolysin D
	RHAL1_01176	7.1	7.28	7.18	6.87	6.86	7.25	protein of unknown function
	RHAL1_01177	7.51	7.39	7.48	7.24	7.34	7.35	Exotoxin translocation ATP-binding protein PaxB	K06147 ATP-binding cassette, subfamily B, bacterial
	RHAL1_01178	6.89	6.87	6.85	6.81	6.65	6.9	putative Hemolysin D
	RHAL1_01179	5.1	4.99	5.57	4.92	4.86	5.37	putative Hemolysin D
	RHAL1_01180	4.06	4.26	4.2	3.67	4.11	3.75	Beta-glucosidase	K05349 beta-glucosidase [EC:3.2.1.21]
	RHAL1_01181	5.37	5.58	5.72	5	5.36	5.39	Transporter
	RHAL1_01182	6.43	6.22	6.35	6.56	6.9	6.73	putative transporter
	RHAL1_01183	7.44	7.23	7.47	7.6	7.6	7.59	Efflux transporter%2C RND family%2C MFP subunit
	RHAL1_01184	11.62	11.71	11.78	11.86	11.61	11.78	hypothetical protein
	RHAL1_01185	8.86	8.7	8.62	8.66	8.67	8.55	Transport permease protein	K09690 lipopolysaccharide transport system permease protein
	RHAL1_01186	7.31	7.09	7.17	6.81	6.95	7	O-antigen export system ATP-binding protein RfbB
	RHAL1_01187	5.4	5.77	5.77	5.57	5.5	5.44	UDP-glucose 4-epimerase	K01784 UDP-glucose 4-epimerase [EC:5.1.3.2]
	RHAL1_01188	2.54	3.19	3.65	3.03	3.3	3.21	hypothetical protein	K07090 uncharacterized protein
	RHAL1_01189	1.17	1.66	2	1.17	1.17	1.17	hypothetical protein
	RHAL1_01190	0.67	-1.07	0.68	0.14	0.63	-1.07	Isoprenyl transferase 1
	RHAL1_01191	4.94	5.34	4.66	4.97	5.1	5.32	protein of unknown function
	RHAL1_01192	4.48	4.64	4.42	4.03	3.93	3.84	hypothetical protein
	RHAL1_01193	6.19	6.42	6.39	6.24	6.18	6.23	hypothetical protein
	RHAL1_01194	5.97	5.7	6.14	5.81	5.31	5.34	protein of unknown function
	RHAL1_01195	10.66	10.32	10.48	10.15	10.27	10.29	Transcriptional regulatory protein ChvI	K14981 two-component system, OmpR family, response regulator ChvI
	RHAL1_01196	4.8	4.71	5.01	4.33	4.74	4.4	Sensor protein ChvG	K14980 two-component system, OmpR family, sensor histidine kinase ChvG [EC:2.7.13.3]
	RHAL1_01197	5.17	5.43	4.55	4.7	4.74	4.65	Aldolase (modular protein)	K06023 HPr kinase/phosphorylase [EC:2.7.11.- 2.7.4.-]
	RHAL1_01198	8.14	8.42	8.49	8.21	8.36	8.24	PTS system fructose subfamily IIA component	K02793 PTS system, mannose-specific IIA component [EC:2.7.1.191]
	RHAL1_01199	8.63	8.77	8.8	9.04	8.71	8.86	Phosphocarrier protein HPr
	RHAL1_01200	3.54	4.01	3.54	3.28	3.3	3.36	hypothetical protein
	RHAL1_01201	7.67	7.89	7.65	8.09	7.76	8.01	putative DNA helicase II	K03657 DNA helicase II / ATP-dependent DNA helicase PcrA [EC:3.6.4.12]
	RHAL1_01202	5.54	5.94	5.71	5.83	5.83	5.73	protein of unknown function
	RHAL1_01203	6.21	6.32	6.36	6.06	5.98	5.93	Lipase	K01066 acetyl esterase [EC:3.1.1.-]
	RHAL1_01204	8.8	8.96	8.97	8.71	8.94	8.82	Glutamine amidotransferase class-I
	RHAL1_01205	7.22	7.27	6.87	7.65	7.2	7.31	Dipeptidyl carboxypeptidase	K01284 peptidyl-dipeptidase Dcp [EC:3.4.15.5]
	RHAL1_01206	8.08	7.51	7.49	7.91	8.03	8.01	protein of unknown function
	RHAL1_01207	7.58	7.63	7.72	8.1	7.77	8.46	tRNA-dihydrouridine synthase A	K05539 tRNA-dihydrouridine synthase A [EC:1.-.-.-]
	RHAL1_01208	6.88	6.57	6.25	7.19	6.68	6.9	PE family protein (modular protein)
	RHAL1_01209	8.65	8.45	8.57	8.38	8.53	8.51	ATPase
	RHAL1_01210	3.82	4.25	4.23	3.29	3.41	3.84	Monooxygenase FAD-binding protein	K00480 salicylate hydroxylase [EC:1.14.13.1]
	RHAL1_01211	8.93	8.77	8.37	9.46	9.05	8.92	hypothetical protein
	RHAL1_01212	7.58	7.88	7.69	8.83	8.57	8.42	Glucose 1-dehydrogenase	K00059 3-oxoacyl-[acyl-carrier protein] reductase [EC:1.1.1.100]
	RHAL1_01213	4.87	5.02	4.95	5.07	5.06	5.09	Glucosidase
	RHAL1_01214	5.67	5.66	5.66	4.72	5.51	5.41	hypothetical protein
	RHAL1_01215	1.93	4.19	4.23	2.81	2.76	2.49	Histidine phosphatase family protein
	RHAL1_01216	6.59	7.36	7.25	5.64	6.1	5.62	putative membrane protein%2C predicted cobalt tansporter CbtA
	RHAL1_01217	9.97	10.4	9.97	9.44	9.66	9.36	Cobalt transporter
	RHAL1_01218	6.48	6.41	6.63	6.43	6.48	6.63	Porin	K07267 porin
	RHAL1_01220	6.92	6.93	6.45	6.62	6.88	6.45	hypothetical protein
	RHAL1_01221	6.54	6.37	6.05	6.63	6.49	6.4	hypothetical protein
	RHAL1_01222	6.53	6.08	6	6.28	6.32	6.49	exported protein of unknown function
	RHAL1_01223	7.27	7.07	7.55	7.87	7.52	7.77	protein of unknown function
	RHAL1_01224	6.57	6.45	6.19	6.49	6.01	6.5	Dihydroneopterin aldolase	K01633 7,8-dihydroneopterin aldolase/epimerase/oxygenase [EC:4.1.2.25 5.1.99.8 1.13.
	RHAL1_01225	4.62	4.61	4.92	4.09	4.32	4.25	hypothetical protein
	RHAL1_01226	8.37	7.91	7.85	8.49	8.18	8.37	putative Sensors of blue-light using FAD
	RHAL1_01227	5.34	5.76	5.73	5.47	5.75	5.86	TetR family transcriptional regulator protein
	RHAL1_01228	4.1	4.14	4.01	3.92	4.35	4.29	MFS transporter
	RHAL1_01229	3.51	2.98	4.05	3.33	2.87	4.25	hypothetical protein
	RHAL1_01230	4.43	4.13	4.36	3.58	3.39	3.86	DNA-binding transcriptional regulator LsrR%2C DeoR family
	RHAL1_01231	5.4	5.33	5.37	5.11	5.32	5.22	Sugar ABC transporter substrate-binding protein	K02027 multiple sugar transport system substrate-binding protein
	RHAL1_01232	4.8	5.05	4.46	4.83	5.26	5.01	Sorbitol ABC transporter membrane protein / mannitol ABC transporter membrane protein	K10228 sorbitol/mannitol transport system permease protein
	RHAL1_01233	4.65	4.79	4.8	4.5	5.14	4.82	Mannitol ABC transporter permease	K10229 sorbitol/mannitol transport system permease protein
	RHAL1_01234	4.16	4.04	3.87	4.49	4.8	4.19	fused maltose transport subunit%2C ATP-binding component of ABC superfamily %3B regulatory protein
	RHAL1_01235	3.53	3.59	3.86	4.28	4.61	4.13	D-threitol dehydrogenase	K00059 3-oxoacyl-[acyl-carrier protein] reductase [EC:1.1.1.100]
	RHAL1_01236	1.82	1.54	1.64	1.38	2.19	2.41	putative sugar kinase (Ribulo-/ribitol kinase)	K00875 D-ribulokinase [EC:2.7.1.47]
	RHAL1_01237	4.84	4.45	4.38	4.42	4.74	4.39	Transcriptional regulator LsrR
	RHAL1_01238	5.51	5.46	5.42	5.4	5.57	5.48	Porin	K07267 porin
	RHAL1_01239	7.52	7.55	7.22	7.32	7.45	6.85	protein of unknown function
	RHAL1_01240	8.3	8.41	8.46	7.92	8.1	7.99	hypothetical protein
	RHAL1_01241	8.03	8.16	8.19	8.19	8.21	8.17	N5-carboxyaminoimidazole ribonucleotide mutase	K01588 5-(carboxyamino)imidazole ribonucleotide mutase [EC:5.4.99.18]
	RHAL1_01242	6.63	6.57	6.9	6.28	6.47	6.47	N5-carboxyaminoimidazole ribonucleotide synthase	K01589 5-(carboxyamino)imidazole ribonucleotide synthase [EC:6.3.4.18]
	RHAL1_01243	16.55	16.63	16.62	16.64	16.61	16.26	hypothetical protein	K09794 uncharacterized protein
	RHAL1_01244	6.35	6.54	6.41	6.15	6.29	6.21	Oligoendopeptidase F	K08602 oligoendopeptidase F [EC:3.4.24.-]
	RHAL1_01245	8.62	8.44	8.23	8.9	8.62	8.58	protein of unknown function
	RHAL1_01246	9.85	9.39	9.18	9.83	9.41	9.44	hypothetical protein
	RHAL1_01247	9.15	9.09	8.59	9.41	8.99	8.94	Cupin domain protein
	RHAL1_01248	9.48	9.42	8.98	9.79	9.24	9.28	Aryl-alcohol dehydrogenase-like predicted oxidoreductase
	RHAL1_01249	4.72	4.96	5.07	5.3	4.6	5.24	hypothetical protein
	RHAL1_01250	5.84	5.89	6.13	5.61	5.89	5.85	Tryptophan synthase alpha chain	K01695 tryptophan synthase alpha chain [EC:4.2.1.20]
	RHAL1_01251	7.48	7.56	7.54	7.41	7.38	7.44	acetyl-CoA carboxylase%2C beta (carboxyltranferase) subunit	K01963 acetyl-CoA carboxylase carboxyl transferase subunit beta [EC:6.4.1.2 2.1.3.15
	RHAL1_01252	4.59	4.48	4.77	4.31	4.08	4.37	FolC bifunctional protein	K11754 dihydrofolate synthase / folylpolyglutamate synthase [EC:6.3.2.12 6.3.2.17]
	RHAL1_01253	7.27	7.2	7.86	7.1	7.36	7.5	exported protein of unknown function
	RHAL1_01254	4.44	4.48	4.54	4.48	4.29	4.61	Mg2 transporter protein CorA family protein	K16074 zinc transporter
	RHAL1_01255	3.93	3.89	4.25	4.71	4.18	4.35	Cation transporter
	RHAL1_01256	3.97	3.98	4.02	4.11	4.04	4.32	Iron complex outermembrane recepter protein	K02014 iron complex outermembrane recepter protein
	RHAL1_01257	1.04	1.36	1.37	1.83	0.88	1.18	Major facilitator transporter
	RHAL1_01258	2.2	1.96	2.35	3.37	1.79	2.81	protein of unknown function
	RHAL1_01259	5.52	6.13	5.62	6.38	6.2	5.91	hypothetical protein
	RHAL1_01260	6.1	5.98	6.17	6.09	5.84	5.75	hypothetical protein
	RHAL1_01261	7.73	7.71	7.42	8.03	7.64	7.78	hypothetical protein	K06918 uncharacterized protein
	RHAL1_01262	6.93	6.99	6.74	7.31	6.83	7.11	hypothetical protein	K08990 putative membrane protein
	RHAL1_01263	7.72	8.07	8.21	7.5	7.85	7.75	putative Inorganic triphosphatase	K18446 triphosphatase [EC:3.6.1.25]
	RHAL1_01264	7.55	7.95	7.45	7.93	7.55	7.52	hypothetical protein
	RHAL1_01266	5.72	5.53	6.14	5.64	5.88	5.68	hypothetical protein
	RHAL1_01267	6.36	6.47	6.79	6.01	6.39	6.21	Phosphohydrolase	K06952 uncharacterized protein
	RHAL1_01268	11.5	11.1	11.35	11.24	11.32	11.15	hypothetical protein
	RHAL1_01269	7.16	7.17	7	7.24	7.41	7.2	Diguanylate cyclase (GGDEF) domain-containing protein
	RHAL1_01270	5.98	5.85	6.25	6.22	6.32	6.41	hypothetical protein
	RHAL1_01271	6.01	5.96	6.13	6.15	6.26	6.18	hypothetical protein
	RHAL1_01272	6.07	5.74	6.09	6.09	6.18	6.18	B12-binding domain-containing radical SAM protein
	RHAL1_01273	6.61	6.24	6.68	6.61	6.64	6.73	hypothetical protein
	RHAL1_01274	5.96	5.87	6.19	5.91	5.63	5.69	Damage-inducible protein DinB
	RHAL1_01275	9.92	9.86	9.63	10.44	10.09	10.04	hypothetical protein
	RHAL1_01276	9.18	9.12	9	9.73	9.19	9.31	Glucose-methanol-choline (GMC) oxidoreductase:NAD binding site
	RHAL1_01277	7.02	7.08	7.25	6.89	6.9	6.61	Alpha/beta hydrolase	K07002 uncharacterized protein
	RHAL1_01278	4.97	5.21	5.24	4.8	4.76	5.03	Beta-lactamase
	RHAL1_01279	9.77	9.78	9.54	9.4	9.88	9.57	30S ribosomal protein S4	K02986 small subunit ribosomal protein S4
	RHAL1_01281	6.06	6.18	6.23	5.66	5.97	6.14	exported protein of unknown function
	RHAL1_01282	3.02	3.03	3.1	3.16	2.98	3.02	protein of unknown function
	RHAL1_01283	6.45	5.99	5.58	6.36	6.33	5.95	protein of unknown function
	RHAL1_01284	0.3	1.91	1.67	0.3	2	2.32	protein of unknown function
	RHAL1_01285	4.57	5.62	5.17	4.32	5.15	4.95	protein of unknown function
	RHAL1_01286	-1.04	-0.75	-0.1	-0.06	0.14	-0.13	transposase
	RHAL1_01287	0.83	0.65	1.05	1.64	-0.06	0.69	ATPase
	RHAL1_01288	2.97	2.96	3.05	3.07	2.57	2.59	transposase
	RHAL1_01289	3.55	3.97	4.36	3.95	4.16	4.21	protein of unknown function
	RHAL1_01290	4.13	4.67	5.08	4.7	3.6	5.35	protein of unknown function
	RHAL1_01291	6.86	6.76	6.67	6.84	7.13	7.21	Hybrid sensor histidine kinase/response regulator
	RHAL1_01292	7.98	7.72	7.69	8.1	7.85	7.8	Two-component system response regulator
	RHAL1_01293	8.88	8.19	8.5	8.53	8.61	8.58	hypothetical protein
	RHAL1_01294	9.18	8.71	8.81	8.98	8.82	8.97	Histidine kinase
	RHAL1_01295	7.22	6.95	6.76	7.03	7.15	7.13	Response regulator
	RHAL1_01296	7.7	7.23	7.35	7.53	7.57	7.54	Protein-glutamate methylesterase	K00575 chemotaxis protein methyltransferase CheR [EC:2.1.1.80]
	RHAL1_01297	9.75	9.27	9.34	9.64	9.59	9.55	hypothetical protein
	RHAL1_01298	6.13	6.05	5.89	6.21	6.02	6.15	NADH dehydrogenase	K03885 NADH dehydrogenase [EC:1.6.99.3]
	RHAL1_01299	8.76	8.57	8.64	8.54	8.77	8.68	hypothetical protein
	RHAL1_01300	6.81	6.52	6.73	6.5	6.82	6.73	Glycosyltransferase (modular protein)	K20444 O-antigen biosynthesis protein [EC:2.4.1.-]
	RHAL1_01301	5.44	5.11	5.25	5.39	5.58	5.46	hypothetical protein
	RHAL1_01302	5.62	5.86	5.69	5.86	5.9	5.84	putative cysteine protease YraA	K05520 protease I [EC:3.5.1.124]
	RHAL1_01303	5.04	4.99	4.93	5.53	4.88	5.25	Glycosyl transferase
	RHAL1_01304	5.65	5.71	5.96	6.16	5.69	5.72	Methyltransferase type 12
	RHAL1_01305	5.64	6.08	5.58	6.13	5.79	6.06	GlcNAc-PI de-N-acetylase
	RHAL1_01306	6.85	7.11	6.9	7.47	7.13	7.19	hypothetical protein
	RHAL1_01307	6.14	6.25	6.13	6.64	6.42	6.54	Cytochrome b561	K12262 cytochrome b561
	RHAL1_01308	3.16	3.28	3.38	3.65	3.02	3.51	MFS transporter	K05820 MFS transporter, PPP family, 3-phenylpropionic acid transporter
	RHAL1_01309	5.47	4.7	4.6	5.1	5.41	4.67	protein of unknown function
	RHAL1_01310	8.97	8.88	8.8	8.84	8.48	8.57	hypothetical protein
	RHAL1_01311	9.03	9.16	9.2	9.01	8.98	9.37	Isoquinoline 1-oxidoreductase subunit alpha	K07302 isoquinoline 1-oxidoreductase subunit alpha [EC:1.3.99.16]
	RHAL1_01312	6.58	6.82	6.67	6.53	6.77	6.83	Isoquinoline 1-oxidoreductase%2C beta subunit	K07303 isoquinoline 1-oxidoreductase subunit beta [EC:1.3.99.16]
	RHAL1_01313	7	6.99	6.82	7.34	7.63	7.41	Gluconate 2-dehydrogenase (Acceptor)
	RHAL1_01314	7.06	7.22	7.15	7.47	7.56	8.02	hypothetical protein
	RHAL1_01315	3.59	4.03	3.92	3.63	4.4	4.35	CO or xanthine dehydrogenase%2C FAD-binding subunit
	RHAL1_01316	2.5	2.81	2.61	2.49	2.83	2.54	Aldehyde oxidase
	RHAL1_01317	1	1.65	2	2	2.48	2.2	guanine deaminase	K01487 guanine deaminase [EC:3.5.4.3]
	RHAL1_01318	3.49	3.62	3.71	3.09	3.98	4.01	hypothetical protein
	RHAL1_01319	3.22	2.95	2.67	2.62	2.35	2.1	Adenine deaminase	K01486 adenine deaminase [EC:3.5.4.2]
	RHAL1_01320	3.79	3.31	3.76	3.22	3.69	3.81	ABC transporter permease	K02057 simple sugar transport system permease protein
	RHAL1_01321	2.56	2.21	2.64	2.88	2.94	2.46	Sugar ABC transporter permease	K02057 simple sugar transport system permease protein
	RHAL1_01322	1.89	1.6	1.81	1.94	1.97	1.26	ABC transporter sugar	K10822 nonpolar-amino-acid-transporting ATPase [EC:7.4.2.2]
	RHAL1_01323	3.5	3.38	3.16	3.68	3.53	3.36	transporter	K03458 nucleobase:cation symporter-2, NCS2 family
	RHAL1_01324	4.69	4.94	4.95	4.42	5.04	4.27	5-hydroxyisourate hydrolase	K07127 5-hydroxyisourate hydrolase [EC:3.5.2.17]
	RHAL1_01325	4.1	3.91	3.91	4.3	3.74	4.18	Uricase	K00365 urate oxidase [EC:1.7.3.3]
	RHAL1_01326	2.17	2.32	2.67	2.31	1.85	2.23	2-oxo-4-hydroxy-4-carboxy-5-ureidoimidazoline decarboxylase	K13485 2-oxo-4-hydroxy-4-carboxy-5-ureidoimidazoline decarboxylase [EC:4.1.1.97]
	RHAL1_01327	5.05	5.45	5.12	5.05	5.04	4.88	exported protein of unknown function
	RHAL1_01328	3.34	3.65	3.24	3.66	2.74	3.78	8-oxoguanine deaminase	K18456 8-oxoguanine deaminase [EC:3.5.4.32]
	RHAL1_01329	3	3.02	3.07	3.29	2.62	3.36	Cytosine deaminase
	RHAL1_01330	5.21	5.21	4.8	5.4	5.18	5.39	Purine-binding protein
	RHAL1_01331	3.69	4.14	3.87	4.39	4.6	4.6	hypothetical protein
	RHAL1_01332	3.83	3.95	4.1	3.21	3.8	3.38	LysR family transcriptional regulator
	RHAL1_01333	9.08	9.05	9.13	10.25	9.16	9.59	hypothetical protein
	RHAL1_01334	3.81	4.48	4.4	4.68	4.52	4.95	exported protein of unknown function
	RHAL1_01335	3.71	4.27	4.4	4.6	4	4.24	hypothetical protein	K05595 multiple antibiotic resistance protein
	RHAL1_01336	10.76	10.24	10.32	11.61	11.01	11.07	protein of unknown function
	RHAL1_01337	10.75	10.82	10.78	11.4	11.01	11.17	hypothetical protein
	RHAL1_01338	8.97	8.79	9.08	9.29	9.05	9.25	protein of unknown function
	RHAL1_01339	8.54	8.56	8.49	8.85	8.56	8.44	putative PurR-regulated permease PerM
	RHAL1_01340	6.3	6.6	6.66	6.56	6.19	6.59	Uroporphyrinogen-III C-methyltransferase / Precorrin-2 dehydrogenase / Sirohydrochlorin ferrochelatase	K02303 uroporphyrin-III C-methyltransferase [EC:2.1.1.107]
	RHAL1_01341	8.87	8.71	8.67	9.08	8.62	9.1	Amino acid transporter	K05834 homoserine/homoserine lactone efflux protein
	RHAL1_01342	8.05	7.84	7.68	7.89	7.9	7.99	Amylo-alpha-1%2C6-glucosidase
	RHAL1_01343	6.09	6.37	6.46	6.01	6.45	6.21	Amylo-alpha-1%2C6-glucosidase
	RHAL1_01344	4.51	4.39	4.49	3.81	4.7	4.16	putative zinc metalloprotease Rip2
	RHAL1_01345	8.84	8.56	8.88	7.69	8.31	8.23	Quinoprotein alcohol dehydrogenase (cytochrome c)	K00114 alcohol dehydrogenase (cytochrome c) [EC:1.1.2.8]
	RHAL1_01346	8.3	8.01	8.21	8.06	8.42	8.16	Extracellular solute-binding protein
	RHAL1_01347	7.03	7.14	6.99	6.77	6.97	6.59	Cytochrome c-550 PedF
	RHAL1_01348	8.14	8.18	8.12	7.35	7.94	7.67	Cytochrome c550
	RHAL1_01349	4.5	4.52	4.75	4.02	4.03	4.21	Amino acid/amide ABC transporter substrate-binding protein%2C HAAT family
	RHAL1_01350	6.18	5.68	5.94	5.25	5.71	5.74	40-residue YVTN family beta-propeller repeat protein
	RHAL1_01351	4.82	4.59	4.87	4.14	4.52	4.67	4Fe-4S binding protein	K19339 NosR/NirI family transcriptional regulator, nitrous oxide reductase regulator
	RHAL1_01352	4.03	4.47	4.44	3.86	3.73	4.29	FAD:protein FMN transferase	K03734 FAD:protein FMN transferase [EC:2.7.1.180]
	RHAL1_01353	10.08	9.87	9.81	10.78	10.36	10.25	Serine--glyoxylate aminotransferase
	RHAL1_01354	7.29	7.25	7.21	7.27	7.29	7.11	exported protein of unknown function
	RHAL1_01355	7.26	7.48	7.29	7.14	7.16	7.12	uridylate kinase	K09903 uridylate kinase [EC:2.7.4.22]
	RHAL1_01356	9.54	9.56	9.54	9.33	9.4	9.5	ribosome recycling factor	K02838 ribosome recycling factor
	RHAL1_01357	7.24	7.46	7.44	6.91	7.08	7.16	undecaprenyl pyrophosphate synthase	K00806 undecaprenyl diphosphate synthase [EC:2.5.1.31]
	RHAL1_01358	5.37	5.67	5.34	5.52	5.29	5.14	Phosphatidate cytidylyltransferase	K00981 phosphatidate cytidylyltransferase [EC:2.7.7.41]
	RHAL1_01359	7.13	7.16	7.35	6.89	7.09	7.08	1-deoxy-D-xylulose 5-phosphate reductoisomerase	K00099 1-deoxy-D-xylulose-5-phosphate reductoisomerase [EC:1.1.1.267]
	RHAL1_01360	9.82	9.69	9.56	10.08	9.84	9.95	putative enzyme	K11749 regulator of sigma E protease [EC:3.4.24.-]
	RHAL1_01361	9.59	9.48	9.44	9.69	9.77	9.52	Outer membrane protein assembly factor BamA	K07277 outer membrane protein insertion porin family
	RHAL1_01362	2.45	3.99	3.56	3.65	3.34	3.21	UDP-3-O-acylglucosamine N-acyltransferase (fragment)	K02536 UDP-3-O-[3-hydroxymyristoyl] glucosamine N-acyltransferase [EC:2.3.1.191]
	RHAL1_01363	8.98	8.72	8.59	8.96	8.71	8.92	(3R)-hydroxymyristol acyl carrier protein dehydratase	K02372 3-hydroxyacyl-[acyl-carrier-protein] dehydratase [EC:4.2.1.59]
	RHAL1_01364	7.65	7.6	7.75	7.83	7.75	7.7	Quinone oxidoreductase	K00344 NADPH:quinone reductase [EC:1.6.5.5]
	RHAL1_01365	10.11	10.13	9.99	10.91	10.65	10.31	Porin	K16079 outer membrane immunogenic protein
	RHAL1_01366	10.11	9.78	9.96	10.06	10.28	9.76	Porin	K16079 outer membrane immunogenic protein
	RHAL1_01367	6.87	7.08	7.07	6.69	6.7	6.63	hypothetical protein	K14441 ribosomal protein S12 methylthiotransferase [EC:2.8.4.4]
	RHAL1_01368	9.99	9.75	9.68	9.96	10.16	9.7	Porin	K16079 outer membrane immunogenic protein
	RHAL1_01369	8.75	8.69	8.41	8.71	8.57	8.52	hypothetical protein
	RHAL1_01370	6.64	6.71	6.76	6.49	6.61	6.62	Poly(3-hydroxybutyrate) depolymerase	K05973 poly(3-hydroxybutyrate) depolymerase [EC:3.1.1.75]
	RHAL1_01371	6.58	6.99	6.92	6.75	6.58	6.49	Glutathione S-transferase
	RHAL1_01372	6.85	7.16	7.24	6.9	6.77	6.79	exported protein of unknown function
	RHAL1_01373	7.91	7.75	8.2	7.53	7.77	7.68	Adenosylcobinamide-GDP ribazoletransferase (fragment)
	RHAL1_01374	8.69	8.69	8.81	8.43	8.6	8.4	Aspartate/glutamate leucyltransferase	K21420 leucyl-tRNA---protein transferase [EC:2.3.2.29]
	RHAL1_01375	6.15	6.17	6.26	6.05	5.83	5.99	Complex I NDUFA9 subunit family protein	K00329 NADH dehydrogenase [EC:7.1.1.2]
	RHAL1_01376	4.96	4.91	5.08	4.74	4.49	4.47	Sulfate transporter family protein	K06203 CysZ protein
	RHAL1_01377	7.35	7.41	7.3	7.52	7.28	7.41	MCD%2C Malonyl-CoA decarboxylase MCD	K01578 malonyl-CoA decarboxylase [EC:4.1.1.9]
	RHAL1_01378	7.27	7.14	7.15	7.11	6.86	6.87	protein of unknown function
	RHAL1_01379	7.52	8.02	8.14	7.3	7.8	7.49	Universal stress protein UspA
	RHAL1_01380	3.17	3.83	3.7	3.31	3.55	3.02	hypothetical protein
	RHAL1_01381	4.93	4.92	5.05	4.62	4.77	4.74	Na(+)/H(+) antiporter NhaP	K03316 monovalent cation:H+ antiporter, CPA1 family
	RHAL1_01382	5.31	5.69	5.8	5.15	5.46	5.28	NAD dependent epimerase/dehydratase family protein
	RHAL1_01383	4.93	4.89	4.99	4.92	5.17	4.91	Peptidoglycan/LPS O-acetylase OafA/YrhL%2C contains acyltransferase and SGNH-hydrolase domains
	RHAL1_01384	9.18	9.25	9.42	9.06	9.13	9.27	Isoquinoline 1-oxidoreductase subunit alpha	K07302 isoquinoline 1-oxidoreductase subunit alpha [EC:1.3.99.16]
	RHAL1_01385	8.3	8.5	8.6	8.48	8.7	8.63	Twin-arginine translocation pathway signal protein	K07303 isoquinoline 1-oxidoreductase subunit beta [EC:1.3.99.16]
	RHAL1_01386	7.22	7.47	7.6	7.16	7.59	7.53	TPR repeat-containing protein
	RHAL1_01387	3.75	3.64	3.63	3.39	3.25	3.61	hypothetical protein
	RHAL1_01388	3.18	4.14	3.71	2.99	3.25	3.87	protein of unknown function
	RHAL1_01389	5.14	5.49	5.73	5.15	5.2	5.3	hypothetical protein
	RHAL1_01390	6.62	6.49	6.94	6.42	6.53	6.61	Pyruvate kinase	K00873 pyruvate kinase [EC:2.7.1.40]
	RHAL1_01391	8.98	8.6	8.67	8.63	8.86	8.82	hypothetical protein
	RHAL1_01392	5.79	5.77	5.93	5.53	5.72	5.93	N-formylglutamate amidohydrolase	K01458 N-formylglutamate deformylase [EC:3.5.1.68]
	RHAL1_01393	6.79	6.88	6.76	6.58	6.76	6.73	hypothetical protein
	RHAL1_01394	4.68	4.45	4.06	2.27	4.47	4.13	hypothetical protein
	RHAL1_01395	4.69	3.92	4.34	4.59	4.88	4.65	Saccharopine dehydrogenase-related protein (fragment)
	RHAL1_01396	10.19	9.58	10.12	6.74	6.51	6.76	Calcium-binding protein
	RHAL1_01397	4.61	4.82	4.7	4.48	4.62	4.54	hypothetical protein
	RHAL1_01398	6.65	6.78	6.43	6.62	6.44	6.46	Glycosyltransferase%2C GT2 family
	RHAL1_01399	9.64	9.65	9.63	9.78	9.8	9.71	TspO and MBR like protein	K05770 translocator protein
	RHAL1_01400	6.05	6.25	6.14	5.94	5.98	6.18	putative 37.6 kDa protein in cld 5'region	K08679 UDP-glucuronate 4-epimerase [EC:5.1.3.6]
	RHAL1_01401	1.86	3.08	2.55	2.81	2.82	2.7	FMN reductase (NADPH)	K00299 FMN reductase [EC:1.5.1.38]
	RHAL1_01402	4.67	4.13	4.88	4.18	4.7	4.38	putative sulfonate monooxygenase (MsuD)	K17228 dimethylsulfone monooxygenase [EC:1.14.14.35]
	RHAL1_01403	3.66	3.76	3.94	3.67	3.37	4.14	SfnB family sulfur acquisition oxidoreductase
	RHAL1_01404	4.85	5.01	4.92	5.14	5.06	4.97	hypothetical protein
	RHAL1_01405	4.13	4.59	4.27	4	4.1	4.27	Integral membrane sensor hybrid histidine kinase (fragment)
	RHAL1_01406	6.25	6.26	6.66	6	6.07	5.94	DNA-binding response regulator
	RHAL1_01407	4.45	5.25	5.15	4.63	5.24	5.08	putative Carboxylesterase
	RHAL1_01408	7.4	7.48	7.55	7.59	7.58	7.52	hypothetical protein
	RHAL1_01409	8.85	8.68	8.69	8.72	8.99	9.01	putative acyl carrier protein
	RHAL1_01410	6.51	6.53	6.66	6.23	6.55	6.49	putative LpqC	K03932 polyhydroxybutyrate depolymerase
	RHAL1_01411	6.5	6.56	6.78	6.4	6.39	6.56	protein of unknown function
	RHAL1_01412	8.67	8.52	8.53	8.5	8.6	8.49	hypothetical protein
	RHAL1_01413	4.75	5.59	5.32	5.22	5.02	5.18	exported protein of unknown function	K01047 secretory phospholipase A2 [EC:3.1.1.4]
	RHAL1_01414	4.88	4.69	4.79	4.23	4.77	4.55	PadR family transcriptional regulator
	RHAL1_01415	7.65	7.85	7.9	7.7	7.48	7.62	hypothetical protein	K02503 histidine triad (HIT) family protein
	RHAL1_01416	5.97	6.33	6.3	6.14	6.26	6.3	hypothetical protein	K09919 uncharacterized protein
	RHAL1_01417	8.34	8.51	8.59	8.78	8.54	8.72	exported protein of unknown function
	RHAL1_01418	4.62	5.25	5.34	5.23	5.37	5.44	Ethanolamine utilization protein EutJ	K01999 branched-chain amino acid transport system substrate-binding protein
	RHAL1_01419	2.83	3.3	3.12	2.27	3.12	2.54	leucine/isoleucine/valine transporter subunit %3B ATP-binding component of ABC superfamily protein	K10822 nonpolar-amino-acid-transporting ATPase [EC:7.4.2.2]
	RHAL1_01420	3.27	3.77	3.51	2.75	3.75	3.37	High-affinity branched-chain amino acid transport ATP-binding protein BraF	K10822 nonpolar-amino-acid-transporting ATPase [EC:7.4.2.2]
	RHAL1_01421	3.89	4.53	4	4.09	3.85	4.26	ABC transporter permease	K01998 branched-chain amino acid transport system permease protein
	RHAL1_01422	4.9	5.01	5.16	5.08	5.05	5.54	Branched-chain amino acid ABC transporter permease	K01997 branched-chain amino acid transport system permease protein
	RHAL1_01423	3.63	3.82	3.93	3.58	3.47	3.57	Alpha/beta hydrolase	K07020 uncharacterized protein
	RHAL1_01424	9.73	9.74	8.73	10.49	10.08	10.08	protein of unknown function
	RHAL1_01425	4.92	4.88	5.14	5.18	5	4.92	putative symporter YhjB
	RHAL1_01426	6.41	6.32	6.05	6.25	5.67	5.96	putative membrane protein YhjC
	RHAL1_01427	2.76	3.22	3.29	2.2	2.94	2.89	Amidase	K01426 amidase [EC:3.5.1.4]
	RHAL1_01428	8.99	9.06	9.01	8.78	8.88	8.92	Ubiquinol-cytochrome c reductase iron-sulfur subunit	K00411 ubiquinol-cytochrome c reductase iron-sulfur subunit [EC:7.1.1.8]
	RHAL1_01429	5.28	5.29	5.11	4.68	5.1	5.29	NUDIX hydrolase (fragment)
	RHAL1_01430	5.05	5.36	5.46	4.92	5.21	5.29	Acyltransferase	K16568 exopolysaccharide production protein ExoZ
	RHAL1_01431	9.19	9.2	9.51	8.1	8.66	8.59	hypothetical protein
	RHAL1_01432	6.41	6.32	6.54	6.45	6.4	6.47	ATP-dependent RNA helicase RhlE	K11927 ATP-dependent RNA helicase RhlE [EC:3.6.4.13]
	RHAL1_01433	8.2	8.64	8.73	8.34	8.3	8.51	hypothetical protein
	RHAL1_01434	8.67	8.4	7.85	7.77	8.26	7.97	hypothetical protein
	RHAL1_01435	6.85	6.59	6.77	6.69	6.87	6.75	hypothetical protein	K00612 carbamoyltransferase [EC:2.1.3.-]
	RHAL1_01436	5.32	5.16	4.96	4.76	5.02	4.63	hypothetical protein
	RHAL1_01437	10.89	10.67	10.94	10.53	10.75	10.74	Cold-shock protein	K03704 cold shock protein
	RHAL1_01438	8.14	8.33	8.18	8.13	8.04	8.08	hypothetical protein	K09005 uncharacterized protein
	RHAL1_01439	4.72	5.32	5.34	4.83	5.2	4.88	hypothetical protein	K09768 uncharacterized protein
	RHAL1_01440	11.98	11.67	11.6	12.25	11.89	11.9	hypothetical protein
	RHAL1_01441	8.68	8.44	8.16	8.85	8.63	8.04	exported protein of unknown function
	RHAL1_01442	6.57	6.53	6.61	6.51	6.61	6.46	Phosphoenolpyruvate carboxylase	K01595 phosphoenolpyruvate carboxylase [EC:4.1.1.31]
	RHAL1_01443	5.39	5.46	5.13	5.39	5.41	5.22	membrane protein of unknown function
	RHAL1_01444	5.75	5.51	5.52	5.16	5.5	5.49	protein of unknown function
	RHAL1_01445	5.93	5.97	5.76	6.03	5.95	5.78	Propionyl-CoA carboxylase beta chain	K01966 propionyl-CoA carboxylase beta chain [EC:6.4.1.3 2.1.3.15]
	RHAL1_01446	6.63	6.26	6.49	6.15	6.77	6.41	exported protein of unknown function
	RHAL1_01447	7.34	7.08	7.31	7.35	7.39	7.46	hypothetical protein
	RHAL1_01449	8.4	8.09	8.38	8.27	8.21	8.49	putative Antitoxin
	RHAL1_01450	8.71	8.56	8.79	8.5	8.71	8.8	DNA polymerase III subunit beta	K07075 uncharacterized protein
	RHAL1_01451	6.52	6.51	6.34	6.76	6.55	6.71	Transcription-repair-coupling factor	K03723 transcription-repair coupling factor (superfamily II helicase) [EC:3.6.4.-]
	RHAL1_01452	7.88	7.83	7.76	7.44	7.57	7.6	Ureidoacrylate peracid hydrolase
	RHAL1_01453	6.73	7.09	6.74	6.54	7.03	5.97	hypothetical protein
	RHAL1_01454	5.67	5.74	5.73	5.73	5.71	5.52	Nitroreductase family protein
	RHAL1_01455	11.94	12.01	12.12	12.37	12.11	11.8	exported protein of unknown function
	RHAL1_01456	5.2	5.68	5.62	5.11	5.46	5.69	putative membrane protein insertion efficiency factor	K08998 uncharacterized protein
	RHAL1_01457	8.4	8.4	8.36	8.59	8.57	8.38	Porin	K16079 outer membrane immunogenic protein
	RHAL1_01458	7.75	7.82	7.62	8.2	7.72	7.87	Iron-sulfur cluster assembly scaffold protein
	RHAL1_01459	12.51	12.21	12.03	12.88	12.52	12.54	GTP cyclohydrolase 1	K01495 GTP cyclohydrolase IA [EC:3.5.4.16]
	RHAL1_01460	6.89	7.1	7.01	7.3	6.77	6.92	Phosphoribosyl-AMP cyclohydrolase
	RHAL1_01461	5.55	5.76	5.67	5.48	5.58	5.58	NTE family protein rssA	K07001 NTE family protein
	RHAL1_01462	9.11	9.13	9.35	8.84	9.16	8.85	Inosine-5-monophosphate dehydrogenase
	RHAL1_01463	7.5	7.26	7.32	7.19	7.32	7.38	Polyphosphate kinase	K00937 polyphosphate kinase [EC:2.7.4.1]
	RHAL1_01464	5.92	5.85	5.94	5.7	5.61	5.54	Exopolyphosphatase / guanosine-5'-triphosphate%2C3'-diphosphate pyrophosphatase	K01524 exopolyphosphatase / guanosine-5'-triphosphate,3'-diphosphate pyrophosphatase
	RHAL1_01465	5.04	4.87	4.59	4.66	4.88	4.46	hypothetical protein
	RHAL1_01466	7.42	7.46	7.51	7.34	7.35	7.12	Ribonuclease D	K03684 ribonuclease D [EC:3.1.13.5]
	RHAL1_01467	8.53	8.06	8.36	8.18	8.42	8.39	hypothetical protein
	RHAL1_01468	5.5	5.76	5.92	5.82	5.55	6.15	Lipoprotein-releasing system transmembrane subunit LolC
	RHAL1_01469	6.97	6.93	6.98	6.81	7.06	6.87	Lipoprotein-releasing system transmembrane subunit LolC	K02004 putative ABC transport system permease protein
	RHAL1_01470	3.31	3.51	3.85	3.34	3.59	3.29	outer membrane-specific lipoprotein transporter subunit %3B ATP-binding component of ABC superfamily protein
	RHAL1_01471	3.9	3.26	3.86	2.94	3.58	3.58	Glutamate--tRNA ligase 2	K01885 glutamyl-tRNA synthetase [EC:6.1.1.17]
	RHAL1_01472	7.39	7.37	7.38	6.96	7.2	7.18	Phospho-2-dehydro-3-deoxyheptonate aldolase	K01626 3-deoxy-7-phosphoheptulonate synthase [EC:2.5.1.54]
	RHAL1_01473	4.22	5.18	5.12	4.87	4.73	5.1	hypothetical protein
	RHAL1_01474	5.55	5.56	5.55	5.04	5.43	5.27	putative 3-oxopropanoate dehydrogenase	K00140 malonate-semialdehyde dehydrogenase (acetylating) / methylmalonate-semialdehy
	RHAL1_01475	3.08	3.32	3.19	3.02	2.54	2.79	Transcriptional regulator containing an amidase domain and an AraC-type DNA-binding HTH domain protein	K18199 cyclohexyl-isocyanide hydratase [EC:4.2.1.103]
	RHAL1_01476	4.93	4.37	4.67	5.02	4.64	5.07	HD domain protein
	RHAL1_01477	7.91	7.86	7.58	8.32	8.04	8.18	protein of unknown function
	RHAL1_01478	6.67	6.57	6.35	5.87	6.32	6.5	Transcription antitermination protein NusB	K03625 transcription antitermination protein NusB
	RHAL1_01479	3.58	4.75	4.16	3.73	3.36	4.16	riboflavin synthase beta chain	K00794 6,7-dimethyl-8-ribityllumazine synthase [EC:2.5.1.78]
	RHAL1_01480	1.62	1.88	1.54	2.26	1.84	1.14	hypothetical protein	K07149 uncharacterized protein
	RHAL1_01481	2.94	2.95	3.55	2.88	2.33	2.35	DNA-binding transcriptional regulator
	RHAL1_01482	3.43	3.57	4.05	3.91	3.97	2.58	Acylphosphatase	K01512 acylphosphatase [EC:3.6.1.7]
	RHAL1_01483	6.71	6.67	6.61	6.37	6.84	6.64	MFS transporter	K08178 MFS transporter, SHS family, lactate transporter
	RHAL1_01484	3.98	4.8	4.42	4.16	4.72	4.64	Pantothenate synthetase	K01918 pantoate--beta-alanine ligase [EC:6.3.2.1]
	RHAL1_01485	3.13	3.55	4.03	2.95	3.51	3.54	Gamma-glutamylcyclotransferase
	RHAL1_01486	7.64	7.85	7.86	7.62	7.73	7.67	hypothetical protein
	RHAL1_01487	4.31	4.87	4.84	4.97	4.06	4.16	Endoribonuclease L-PSP
	RHAL1_01488	2.11	2.61	3.24	1.83	2.53	2.27	Glycerophosphoryl diester phosphodiesterase
	RHAL1_01489	8.6	8.21	8.09	8.41	8.47	8.08	exported protein of unknown function
	RHAL1_01490	4.89	4.83	5.04	4.81	4.25	4.74	Phosphoesterase HXTX
	RHAL1_01491	8.11	7.94	8.05	8.04	8.23	7.78	hypothetical protein
	RHAL1_01492	7.56	7.5	7.47	7.73	7.96	7.58	PilZ domain-containing protein
	RHAL1_01493	2.04	3.24	3.1	1.78	2.27	3.3	hypothetical protein
	RHAL1_01494	5.37	5.44	5.21	5.03	5.42	5.51	hypothetical protein
	RHAL1_01495	9.77	9.52	9.15	10.16	9.61	9.78	CreA protein	K05805 CreA protein
	RHAL1_01496	8.92	8.98	9.21	8.28	8.05	8.42	hypothetical protein
	RHAL1_01497	4.99	5.09	5.38	5.33	5.42	5.31	hypothetical protein
	RHAL1_01498	6.94	7.11	6.89	6.85	7.19	6.56	hypothetical protein
	RHAL1_01499	6.4	6.24	6.26	6.08	6.15	6.16	Cysteine--tRNA ligase	K01883 cysteinyl-tRNA synthetase [EC:6.1.1.16]
	RHAL1_01500	7.59	7.45	7.48	7.47	7.42	7.61	DNA-binding protein
	RHAL1_01501	6.48	6.79	6.66	6.81	6.54	6.8	GCN5-related N-acetyltransferase	K03830 putative acetyltransferase [EC:2.3.1.-]
	RHAL1_01502	5.65	5.64	5.59	5.5	5.64	5.82	hypothetical protein
	RHAL1_01503	3.55	2.83	3.93	3.01	3.75	3.16	SAM-dependent methyltransferase
	RHAL1_01504	5.31	5.35	5.54	5.03	5.17	5.19	GTPase involved in ribosome synthesis and maintenance	K03977 GTPase
	RHAL1_01505	6.86	6.82	6.56	6.78	6.84	6.89	hypothetical protein
	RHAL1_01506	7.33	7.57	7.39	7.79	7.47	7.6	putative aldehyde dehydrogenase	K08324 succinate-semialdehyde dehydrogenase [EC:1.2.1.16 1.2.1.24]
	RHAL1_01507	7.75	7.96	8.05	8.01	7.67	7.65	hypothetical protein
	RHAL1_01508	5.29	5.87	5.45	5.7	5.48	5.93	Pyridoxine/pyridoxamine 5'-phosphate oxidase	K00275 pyridoxamine 5'-phosphate oxidase [EC:1.4.3.5]
	RHAL1_01509	2.67	2.68	2.97	3.42	2.62	2.9	NUDIX hydrolase
	RHAL1_01510	2.13	2.56	2.44	1.65	1.95	2.19	exported protein of unknown function
	RHAL1_01511	3.55	3.67	3.5	3.38	3.32	3.42	LysR family transcriptional regulator
	RHAL1_01512	3.78	4.06	4.03	4.05	4.18	4.15	putative oxidoreductase YkvO
	RHAL1_01513	1.33	2.81	2.18	2.08	2.63	1.51	hypothetical protein	K06988 8-hydroxy-5-deazaflavin:NADPH oxidoreductase [EC:1.5.1.40]
	RHAL1_01514	5.51	5.79	5.42	5.92	5.73	5.75	Phosphatidylserine decarboxylase proenzyme	K01613 phosphatidylserine decarboxylase [EC:4.1.1.65]
	RHAL1_01515	5.46	5.79	6.1	4.95	4.7	5.5	RNA polymerase sigma factor	K03088 RNA polymerase sigma-70 factor, ECF subfamily
	RHAL1_01516	0.9	1.19	2.49	-0.21	1.71	1.39	hypothetical protein
	RHAL1_01517	3.69	4.51	4.52	4.11	3.33	3.92	protein of unknown function
	RHAL1_01518	6.5	6.48	6.37	6.2	6.66	6.2	CDP-diacylglycerol--serine O-phosphatidyltransferase	K17103 CDP-diacylglycerol---serine O-phosphatidyltransferase [EC:2.7.8.8]
	RHAL1_01519	10.7	10.33	10.29	10.98	10.71	10.84	protein chain initiation factor IF-1	K02518 translation initiation factor IF-1
	RHAL1_01520	4.68	5.27	5.25	5.11	5.07	5.33	Maf-like protein	K06287 septum formation protein
	RHAL1_01521	5.2	4.65	4.51	4.41	5.1	5.35	DNA gyrase inhibitor YacG	K09862 uncharacterized protein
	RHAL1_01522	4.58	4.7	4.74	4.41	4.67	4.19	YdcF family protein
	RHAL1_01523	5.14	5.34	5.32	4.9	5.1	5.1	Methylenetetrahydrofolate--tRNA-(uracil-5-)-methy ltransferase TrmFO	K04094 methylenetetrahydrofolate--tRNA-(uracil-5-)-methyltransferase [EC:2.1.1.74]
	RHAL1_01524	9.05	9.16	9.04	9.1	9.35	8.77	putative CoxB-like protein
	RHAL1_01525	7.23	7.39	7.43	6.94	7.1	6.69	hypothetical protein
	RHAL1_01526	4.85	5.13	4.99	5.02	5.27	5.12	hypothetical protein
	RHAL1_01527	7.72	7.86	7.69	7.93	7.7	7.84	ATPase and DNA damage recognition protein of nucleotide excision repair excinuclease UvrABC	K03701 excinuclease ABC subunit A
	RHAL1_01528	5.02	5.37	5.4	5.46	5.35	5.59	protein of unknown function
	RHAL1_01529	7.4	7.02	7.08	7.62	7.52	7.44	hypothetical protein
	RHAL1_01530	6.83	6.82	6.71	6.95	6.74	6.88	hypothetical protein
	RHAL1_01531	4.65	4.08	4	4.07	3.95	4.37	hypothetical protein
	RHAL1_01532	6.94	6.49	6.55	6.68	6.52	6.37	hypothetical protein
	RHAL1_01533	4.88	5.03	5.04	4.89	4.86	5.02	hypothetical protein
	RHAL1_01534	2.34	4.12	3.69	2.26	3.63	3.62	protein of unknown function
	RHAL1_01535	4.31	4.97	4.85	4.02	4.13	4.46	(3S)-malyl-CoA thioesterase	K01644 citrate lyase subunit beta / citryl-CoA lyase [EC:4.1.3.34]
	RHAL1_01536	8.46	8.5	8.48	8.62	8.39	8.28	Single-stranded DNA-binding protein	K03111 single-strand DNA-binding protein
	RHAL1_01537	2.9	2.82	3.25	2.61	2.65	3.82	GNAT family N-acetyltransferase
	RHAL1_01538	3.77	4.1	3.92	3.94	3.8	4.12	Thiamine-monophosphate kinase	K00946 thiamine-monophosphate kinase [EC:2.7.4.16]
	RHAL1_01539	7.19	6.7	6.69	7.3	7.16	7.16	hypothetical protein	K07001 NTE family protein
	RHAL1_01540	10.99	10.49	10.8	10.96	10.8	11.05	protein of unknown function
	RHAL1_01541	7.21	7.52	7.62	7.34	7.05	7.73	4-carboxymuconolactone decarboxylase
	RHAL1_01542	6.5	6.58	6.57	6.33	6.61	6.22	K(+)-insensitive pyrophosphate-energized proton pump	K15987 K(+)-stimulated pyrophosphate-energized sodium pump
	RHAL1_01543	5.68	5.8	5.71	5.81	5.75	5.61	hypothetical protein
	RHAL1_01544	8.88	8.8	8.95	8.86	9.02	8.98	protein of unknown function
	RHAL1_01545	7.82	7.73	7.79	7.52	7.74	7.65	3-methylmercaptopropionyl-CoA ligase	K20034 3-(methylthio)propionyl---CoA ligase [EC:6.2.1.44]
	RHAL1_01546	6.04	5.76	5.82	5.85	5.52	5.81	hypothetical protein
	RHAL1_01547	2.64	3.64	4.02	3.39	2.85	3.34	MBL fold metallo-hydrolase	K16639 endoribonuclease LACTB2 [EC:3.1.27.-]
	RHAL1_01548	6.04	6.25	6.05	6.22	6.06	6.09	Chloride channel protein
	RHAL1_01549	7.71	7.88	7.64	8.02	7.78	7.72	Molybdopterin oxidoreductase
	RHAL1_01550	7.59	7.93	7.67	8.12	7.98	7.92	hypothetical protein
	RHAL1_01551	3.36	3.08	2.99	3.48	3	3.3	Error-prone DNA polymerase	K14162 error-prone DNA polymerase [EC:2.7.7.7]
	RHAL1_01552	1.14	1.15	1.58	0.24	0.4	0.55	Protein ImuB	K14161 protein ImuB
	RHAL1_01553	2.02	0.37	1.85	1.82	1.89	2.12	hypothetical protein	K14160 protein ImuA
	RHAL1_01554	9.5	9.44	9.19	9.95	9.76	9.6	protein of unknown function
	RHAL1_01555	8.43	8.38	8.15	8.55	8.51	8.38	ATP-dependent RNA helicase RhlE	K11927 ATP-dependent RNA helicase RhlE [EC:3.6.4.13]
	RHAL1_01556	6.15	6.25	6.36	5.83	6.06	6.04	Glucans biosynthesis glucosyltransferase H	K03669 membrane glycosyltransferase [EC:2.4.1.-]
	RHAL1_01557	6.45	6.57	6.57	6.24	6.41	6.13	Glucans biosynthesis protein	K03670 periplasmic glucans biosynthesis protein
	RHAL1_01558	10.59	10.24	10.43	10.34	10.36	10.75	30S ribosomal protein S12	K02950 small subunit ribosomal protein S12
	RHAL1_01559	9.08	9.05	9.19	9.02	9.23	9.29	30S ribosomal subunit protein S7	K02992 small subunit ribosomal protein S7
	RHAL1_01560	9.96	9.73	9.95	9.81	10.22	10.22	protein chain elongation factor EF-G%2C GTP-binding	K02355 elongation factor G
	RHAL1_01561	10.02	9.78	9.96	10.07	10.27	10.07	protein chain elongation factor EF-Tu%2C possible GTP-binding factor (duplicate of tufA)	K02358 elongation factor Tu
	RHAL1_01562	10.8	10.55	10.83	11.11	10.97	11.1	30S ribosomal protein S10 (fragment)	K02946 small subunit ribosomal protein S10
	RHAL1_01563	8.19	8.35	8.76	8.32	8.69	8.66	50S ribosomal subunit protein L3	K02906 large subunit ribosomal protein L3
	RHAL1_01564	7.55	7.29	7.6	7.66	7.44	7.43	50S ribosomal protein L4	K02926 large subunit ribosomal protein L4
	RHAL1_01565	9.99	9.6	10.02	9.92	10.11	10.16	50S ribosomal subunit protein L23	K02892 large subunit ribosomal protein L23
	RHAL1_01566	8.19	8.12	8.5	8.32	8.41	8.34	50S ribosomal subunit protein L2	K02886 large subunit ribosomal protein L2
	RHAL1_01567	8.81	8.64	9.01	8.76	8.96	8.9	30S ribosomal protein S19	K02965 small subunit ribosomal protein S19
	RHAL1_01568	8.96	8.86	9.17	9.06	9.3	9.18	50S ribosomal subunit protein L22	K02890 large subunit ribosomal protein L22
	RHAL1_01569	9.27	8.85	9.41	9.25	9.34	9.53	30S ribosomal subunit protein S3	K02982 small subunit ribosomal protein S3
	RHAL1_01570	8.11	8.21	8.54	8.38	8.56	8.32	50S ribosomal subunit protein L16	K02878 large subunit ribosomal protein L16
	RHAL1_01571	8.84	8.94	8.98	9.07	9.02	8.71	50S ribosomal subunit protein L29	K02904 large subunit ribosomal protein L29
	RHAL1_01572	9.02	8.75	8.99	9.13	9.19	9	30S ribosomal subunit protein S17	K02961 small subunit ribosomal protein S17
	RHAL1_01573	9	8.51	8.85	8.97	9.1	9.16	50S ribosomal protein L14	K02874 large subunit ribosomal protein L14
	RHAL1_01574	7.82	7.85	8.17	7.59	8.12	7.86	50S ribosomal subunit protein L24	K02895 large subunit ribosomal protein L24
	RHAL1_01575	9.82	9.58	9.79	10	10.04	10.06	50S ribosomal protein L5	K02931 large subunit ribosomal protein L5
	RHAL1_01576	7.95	7.88	8.14	7.9	7.8	8.46	30S ribosomal subunit protein S14	K02954 small subunit ribosomal protein S14
	RHAL1_01577	9.09	8.94	8.98	9.19	9.35	9.05	30S ribosomal subunit protein S8	K02994 small subunit ribosomal protein S8
	RHAL1_01578	8.81	8.43	8.5	8.84	8.71	8.73	50S ribosomal subunit protein L6	K02933 large subunit ribosomal protein L6
	RHAL1_01579	8.58	8.46	8.77	8.56	8.58	8.46	50S ribosomal subunit protein L18	K02881 large subunit ribosomal protein L18
	RHAL1_01580	7.55	7.16	7.33	7.4	7.39	7.35	30S ribosomal protein S5	K02988 small subunit ribosomal protein S5
	RHAL1_01581	5.92	5.6	5.79	5.67	5.49	5.55	50S ribosomal subunit protein L30	K02907 large subunit ribosomal protein L30
	RHAL1_01582	7.47	7.42	7.88	7.56	7.53	7.58	50S ribosomal subunit protein L15	K02876 large subunit ribosomal protein L15
	RHAL1_01583	10.62	10.34	10.16	10.91	10.59	10.49	preprotein translocase membrane subunit	K03076 preprotein translocase subunit SecY
	RHAL1_01584	8.93	8.97	8.96	9.14	8.93	9.05	Adenylate kinase	K00939 adenylate kinase [EC:2.7.4.3]
	RHAL1_01585	10.31	10.19	10.32	10.33	10.33	10.44	30S ribosomal protein S13	K02952 small subunit ribosomal protein S13
	RHAL1_01586	9.37	9.09	9.26	9.46	9.39	9.45	30S ribosomal subunit protein S11	K02948 small subunit ribosomal protein S11
	RHAL1_01587	8.86	8.61	8.86	8.78	8.97	8.91	RNA polymerase%2C alpha subunit	K03040 DNA-directed RNA polymerase subunit alpha [EC:2.7.7.6]
	RHAL1_01588	8.89	8.67	8.68	8.9	9.06	9.07	50S ribosomal subunit protein L17	K02879 large subunit ribosomal protein L17
	RHAL1_01589	3.04	3.88	3.6	3.54	3.56	3.73	putative methyl-accepting chemotaxis protein	K03406 methyl-accepting chemotaxis protein
	RHAL1_01590	5.78	6.04	6.37	6.05	6.15	6.03	putative TspO and MBR related proteins
	RHAL1_01591	6.1	6.09	6.52	6.04	6.2	6.37	Periplasmic serine endoprotease DegP-like protein
	RHAL1_01592	4.68	5.22	5	4.88	5.19	5.36	hypothetical protein
	RHAL1_01593	8.05	8.46	8.44	8.01	8.22	8	Lactate 2-monooxygenase	K00467 lactate 2-monooxygenase [EC:1.13.12.4]
	RHAL1_01594	8.51	8.8	8.59	8.54	8.38	8.36	NADH:ubiquinone oxidoreductase subunit
	RHAL1_01595	6.99	6.93	7.22	6.72	7.07	6.73	ErfK/YbiS/YcfS/YnhG family protein (fragment)
	RHAL1_01596	5.81	6.01	5.82	5.67	6.15	5.82	hypothetical protein
	RHAL1_01597	2.8	3.3	3.12	2.5	2.9	3.14	Phosphinothricin N-acetyltransferase	K03823 phosphinothricin acetyltransferase [EC:2.3.1.183]
	RHAL1_01598	5.02	5.72	5.48	5.72	5.49	5.59	2-keto-4-pentenoate hydratase/2-oxohepta-3-ene-1%2C7-dioic acid hydratase (Catechol pathway)	K16165 fumarylpyruvate hydrolase [EC:3.7.1.20]
	RHAL1_01599	3.02	3.04	3.04	3.5	2.88	3.32	Cobalamin biosynthesis protein CobE
	RHAL1_01600	1.99	3.06	2.82	1.74	1.75	2.46	Precorrin-6Y C(5%2C15)-methyltransferase [decarboxylating]	K00595 precorrin-6Y C5,15-methyltransferase (decarboxylating) [EC:2.1.1.132]
	RHAL1_01601	0.33	1.23	1.49	1.17	1.33	1.71	Precorrin-6A reductase	K05895 precorrin-6A/cobalt-precorrin-6A reductase [EC:1.3.1.54 1.3.1.106]
	RHAL1_01602	1.33	1.5	2.1	2.5	2.15	2.38	Precorrin-3B C(17)-methyltransferase
	RHAL1_01603	-0.17	0.99	-0.17	-0.17	-0.17	0.85	Precorrin-3B synthase (fragment)
	RHAL1_01604	1.47	2.42	2.92	2.04	3.02	2.72	hypothetical protein
	RHAL1_01606	6.77	7.15	7.2	6.79	6.73	6.79	Protein CobW	K02234 cobalamin biosynthesis protein CobW
	RHAL1_01607	6.02	6.3	6.06	5.99	6.08	5.71	Polysaccharide transporter%2C PST family	K03328 polysaccharide transporter, PST family
	RHAL1_01608	5.09	5.52	5.69	5.75	5.81	5.7	Cob(I)yrinic acid a%2Cc-diamide adenosyltransferase	K19221 cob(I)alamin adenosyltransferase [EC:2.5.1.17]
	RHAL1_01609	3.95	4.3	3.89	3.98	4.4	4.35	hypothetical protein
	RHAL1_01610	3.75	4.03	4.18	4.2	4.08	4.08	hypothetical protein	K02014 iron complex outermembrane recepter protein
	RHAL1_01611	3.23	2.28	2.89	3.01	3.14	3.17	putative TonB-like protein	K03832 periplasmic protein TonB
	RHAL1_01612	8.06	8.21	7.81	7.84	8.02	7.53	protein of unknown function
	RHAL1_01613	4.22	4.13	4.48	4.12	4.25	4.43	Drug resistance transporter%2C EmrB/QacA subfamily	K03446 MFS transporter, DHA2 family, multidrug resistance protein
	RHAL1_01614	6.1	6.14	5.94	5.95	6.31	6.14	hypothetical protein
	RHAL1_01615	3.65	3.53	3.58	3.51	3.77	3.31	Secretion protein HlyD family protein	K03543 membrane fusion protein, multidrug efflux system
	RHAL1_01616	5.32	5.63	5.93	4.92	5.06	5.6	protein of unknown function
	RHAL1_01617	5.91	5.82	5.82	6.45	6.08	6.09	HTH-type transcriptional regulator EstR	K04761 LysR family transcriptional regulator, hydrogen peroxide-inducible genes acti
	RHAL1_01618	14.69	14.68	14.57	15.08	14.99	15.31	Coenzyme PQQ synthesis protein A
	RHAL1_01619	7.16	7	7.02	7.46	6.82	7.34	Divalent-cation tolerance protein CutA	K03926 periplasmic divalent cation tolerance protein
	RHAL1_01620	7.97	7.87	7.71	8.22	7.91	8.08	Cyclase family protein
	RHAL1_01621	4.65	4.95	5.29	4.54	4.78	4.81	protein of unknown function
	RHAL1_01622	7.47	7.81	7.98	7.64	7.67	7.94	hypothetical protein
	RHAL1_01623	9.65	9.61	9.54	9.42	9.52	9.48	enoyl-[acyl-carrier-protein] reductase%2C NADH-dependent	K00208 enoyl-[acyl-carrier protein] reductase I [EC:1.3.1.9 1.3.1.10]
	RHAL1_01624	6.65	6.46	6.52	6.33	6.43	6.12	chorismate synthase	K01736 chorismate synthase [EC:4.2.3.5]
	RHAL1_01625	9.37	9.6	9.57	9.12	9.29	9.17	hypothetical protein
	RHAL1_01626	7.5	8.08	7.6	7.55	7.95	7.84	putative periplasmic serine endoprotease DegP-like protein	K04771 serine protease Do [EC:3.4.21.107]
	RHAL1_01627	7.49	7.7	7.41	7.86	7.77	7.65	DNA-binding response regulator in two-component regulatory system with CusS	K02483 two-component system, OmpR family, response regulator
	RHAL1_01628	5.01	5.37	5.28	5.38	5.57	5.28	Integral membrane sensor signal transduction histidine kinase
	RHAL1_01629	7.47	7.55	7.78	6.97	7.29	7.4	PAS domain-containing sensor histidine kinase	K07716 two-component system, cell cycle sensor histidine kinase PleC [EC:2.7.13.3]
	RHAL1_01630	6.86	7.01	7.13	6.88	6.78	6.91	hypothetical protein
	RHAL1_01631	5.21	5.26	5.28	5.4	5.2	5.73	hypothetical protein
	RHAL1_01632	8.95	9.16	8.72	9.02	9.28	8.65	protein of unknown function
	RHAL1_01633	5.21	4.51	5.07	4.71	5.54	5.08	hypothetical protein
	RHAL1_01634	3.76	3.84	3.43	3.23	3.63	3.35	hypothetical protein
	RHAL1_01635	6.06	6.29	6.47	5.91	6.09	6.11	Penicillin-binding protein	K05366 penicillin-binding protein 1A [EC:2.4.1.129 3.4.16.4]
	RHAL1_01636	8.01	8.08	8.24	7.73	7.91	7.86	hypothetical protein	K09160 uncharacterized protein
	RHAL1_01637	6.31	6.7	6.18	5.55	6.14	6.06	exported protein of unknown function
	RHAL1_01638	7.37	7.39	7.39	7.36	7.45	7.56	Virulence transcriptional regulatory protein PhoP	K02483 two-component system, OmpR family, response regulator
	RHAL1_01639	5.02	4.85	5.11	4.74	4.77	5.06	Signal transduction histidine kinase	K07637 two-component system, OmpR family, sensor histidine kinase PhoQ [EC:2.7.13.3]
	RHAL1_01640	7.1	7.29	7.13	6.62	6.99	7.02	hypothetical protein	K09823 Fur family transcriptional regulator, zinc uptake regulator
	RHAL1_01641	4.16	4.7	4.84	4.05	4.7	4.98	hypothetical protein
	RHAL1_01642	2.68	3.52	3.67	3.31	3.69	3.45	ABC transporter permease
	RHAL1_01643	4.08	4.14	3.96	4.05	3.92	3.7	ABC transporter ATP-binding protein	K02074 zinc/manganese transport system ATP-binding protein
	RHAL1_01644	6.3	6.63	6.23	6.26	6.45	6.14	Cation ABC transporter substrate-binding protein	K02077 zinc/manganese transport system substrate-binding protein
	RHAL1_01645	4.62	5.34	4.54	5.75	6.23	5.72	protein of unknown function	K03832 periplasmic protein TonB
	RHAL1_01646	5.5	5.61	5.57	5.17	5.56	5.75	Cytochrome c-type biogenesis protein CycH
	RHAL1_01647	7.27	7.19	7.19	7.26	7.32	7.38	periplasmic heme chaperone	K02197 cytochrome c-type biogenesis protein CcmE
	RHAL1_01648	6.59	6.74	6.61	6.62	6.77	6.76	heme lyase%2C CcmF subunit	K02198 cytochrome c-type biogenesis protein CcmF
	RHAL1_01649	6.35	5.54	6.09	6.11	6.45	6.97	hypothetical protein
	RHAL1_01650	4.39	4.73	4.8	4.86	4.96	4.6	Cytochrome c-type biogenesis protein CcmH	K02200 cytochrome c-type biogenesis protein CcmH
	RHAL1_01651	4.9	5.66	5.12	5.47	5.65	5.51	hypothetical protein
	RHAL1_01652	6.65	6.7	6.72	7.22	7	6.87	hypothetical protein
	RHAL1_01653	6.44	6.48	6.27	5.68	5.86	6.12	protein of unknown function
	RHAL1_01654	5.74	5.64	5.3	5.33	4.96	5.24	protein of unknown function
	RHAL1_01655	6.69	6.98	6.51	7.02	7.07	6.84	hypothetical protein
	RHAL1_01656	7.84	7.93	7.82	8.26	7.94	8.2	3%2C4-dihydroxy-2-butanone 4-phosphate synthase / GTP cyclohydrolase-2	K14652 3,4-dihydroxy 2-butanone 4-phosphate synthase / GTP cyclohydrolase II [EC:4.1
	RHAL1_01657	9.1	8.98	8.96	9.19	9.17	9.32	Cell envelope protein SmpA	K06186 outer membrane protein assembly factor BamE
	RHAL1_01658	7.46	7.67	7.39	7.14	7.31	7.01	Ubiquinol-cytochrome c chaperone	K17662 cytochrome b pre-mRNA-processing protein 3
	RHAL1_01659	4.64	5.34	5.33	4.78	4.41	4.19	hypothetical protein	K07040 uncharacterized protein
	RHAL1_01660	6.38	6.22	6.21	6.52	6.51	6.49	Phosphate acyltransferase	K03621 phosphate acyltransferase [EC:2.3.1.274]
	RHAL1_01661	7	7.2	7.17	7.24	7.09	7.12	3-oxoacyl-[acyl-carrier-protein] synthase III	K00648 3-oxoacyl-[acyl-carrier-protein] synthase III [EC:2.3.1.180]
	RHAL1_01662	8.48	8.42	8.52	8.12	8.2	8.26	Integration host factor subunit alpha	K04764 integration host factor subunit alpha
	RHAL1_01663	5.85	5.83	6.01	5.39	5.77	5.75	MerR HTH family regulatory protein
	RHAL1_01665	6.61	6.51	6.46	6.28	6.73	6.15	5%2C6-dimethylbenzimidazole synthase	K04719 5,6-dimethylbenzimidazole synthase [EC:1.13.11.79]
	RHAL1_01666	4.28	4.4	4.71	4.24	4.39	3.98	FAD linked oxidase domain protein
	RHAL1_01667	10.45	10.17	10.29	9.93	10.21	9.82	protein of unknown function
	RHAL1_01668	8.07	8.14	8.15	7.69	7.91	7.74	NUDIX hydrolase
	RHAL1_01669	6.27	6.36	6.15	6.29	6.16	6.24	phosphoribosylglycinamide formyltransferase 1	K11175 phosphoribosylglycinamide formyltransferase 1 [EC:2.1.2.2]
	RHAL1_01670	5.03	5.22	5.52	4.59	4.87	5.18	phosphoribosylaminoimidazole synthetase	K01933 phosphoribosylformylglycinamidine cyclo-ligase [EC:6.3.3.1]
	RHAL1_01671	6.39	6.69	6.44	6.36	6.53	6.4	hypothetical protein
	RHAL1_01672	12.31	12.04	11.77	12.31	11.87	11.87	superoxide dismutase%2C Fe	K04564 superoxide dismutase, Fe-Mn family [EC:1.15.1.1]
	RHAL1_01673	6.19	6.47	6.47	6.35	6.31	6.27	protein of unknown function	K03406 methyl-accepting chemotaxis protein
	RHAL1_01674	5.99	6.19	6.2	5.92	6.3	6.09	hypothetical protein	K03478 chitin disaccharide deacetylase [EC:3.5.1.105]
	RHAL1_01675	8.3	8.03	8.37	8.06	8.1	8.3	putative enzyme	K20534 polyisoprenyl-phosphate glycosyltransferase [EC:2.4.-.-]
	RHAL1_01676	6.64	6.72	6.62	6.46	6.43	6.48	putative lipid II flippase MurJ	K03980 putative peptidoglycan lipid II flippase
	RHAL1_01677	6.88	6.79	6.65	6.78	6.68	6.71	Deoxyribodipyrimidine photo-lyase	K01669 deoxyribodipyrimidine photo-lyase [EC:4.1.99.3]
	RHAL1_01678	5.52	5.68	5.66	5.63	5.14	5.36	Cation transporter	K14696 solute carrier family 30 (zinc transporter), member 9
	RHAL1_01679	6.14	6.55	6.74	6.22	6.23	6.36	exported protein of unknown function
	RHAL1_01680	11.98	11.56	11.57	11.94	11.66	11.65	NADH-quinone oxidoreductase subunit A 1	K00330 NADH-quinone oxidoreductase subunit A [EC:7.1.1.2]
	RHAL1_01681	10.16	10.34	10.29	10.1	10.12	10.02	NADH-quinone oxidoreductase subunit B	K00331 NADH-quinone oxidoreductase subunit B [EC:7.1.1.2]
	RHAL1_01682	9.42	9.54	9.47	9.2	9.33	9.39	NADH-quinone oxidoreductase subunit C	K00332 NADH-quinone oxidoreductase subunit C [EC:7.1.1.2]
	RHAL1_01683	9.28	9.25	9.1	9.24	9.38	9.18	exported protein of unknown function	K09924 uncharacterized protein
	RHAL1_01684	9.47	9.38	9.34	9.75	10.03	9.76	NADH-quinone oxidoreductase subunit D 1	K00333 NADH-quinone oxidoreductase subunit D [EC:7.1.1.2]
	RHAL1_01685	8.71	9.12	8.89	9.3	9.6	9.37	hypothetical protein
	RHAL1_01686	8.98	9.22	9.15	9.47	9.55	9.39	NADH-quinone oxidoreductase subunit E 1	K00334 NADH-quinone oxidoreductase subunit E [EC:7.1.1.2]
	RHAL1_01687	8.97	9.34	9.14	9.09	9.09	8.92	NADH:ubiquinone oxidoreductase%2C chain F	K00335 NADH-quinone oxidoreductase subunit F [EC:7.1.1.2]
	RHAL1_01688	7.98	7.98	8.21	7.85	7.77	7.71	NADH-quinone oxidoreductase chain 3	K00336 NADH-quinone oxidoreductase subunit G [EC:7.1.1.2]
	RHAL1_01689	9.93	9.73	9.67	9.98	9.85	9.61	NADH:ubiquinone oxidoreductase%2C membrane subunit H	K00337 NADH-quinone oxidoreductase subunit H [EC:7.1.1.2]
	RHAL1_01690	9.58	9.52	9.39	9.68	9.51	9.2	NADH-quinone oxidoreductase subunit I	K00338 NADH-quinone oxidoreductase subunit I [EC:7.1.1.2]
	RHAL1_01691	8.69	8.65	8.62	8.66	8.67	8.58	NADH-quinone oxidoreductase subunit J	K00339 NADH-quinone oxidoreductase subunit J [EC:7.1.1.2]
	RHAL1_01692	9.45	8.94	8.84	9.4	9.26	8.92	NADH-quinone oxidoreductase subunit K	K00340 NADH-quinone oxidoreductase subunit K [EC:7.1.1.2]
	RHAL1_01693	9.81	9.65	9.51	9.81	9.76	9.57	NADH-quinone oxidoreductase chain 12	K00341 NADH-quinone oxidoreductase subunit L [EC:7.1.1.2]
	RHAL1_01694	9.56	9.35	9.21	9.49	9.44	9.2	NADH-quinone oxidoreductase subunit M	K00342 NADH-quinone oxidoreductase subunit M [EC:7.1.1.2]
	RHAL1_01695	9.3	9.12	9.07	9.22	9.08	8.92	NADH-quinone oxidoreductase subunit N	K00343 NADH-quinone oxidoreductase subunit N [EC:7.1.1.2]
	RHAL1_01696	4.87	5.2	5.34	4.73	5.14	5.09	Biotin--[acetyl-CoA-carboxylase] ligase	K03524 BirA family transcriptional regulator, biotin operon repressor / biotin---[ac
	RHAL1_01697	7.87	7.8	7.82	7.91	7.6	7.72	Ribonuclease J	K12574 ribonuclease J [EC:3.1.-.-]
	RHAL1_01698	6.26	6.39	6.66	6.36	6.46	6.44	Methylmalonyl-CoA epimerase	K05606 methylmalonyl-CoA/ethylmalonyl-CoA epimerase [EC:5.1.99.1]
	RHAL1_01699	4.32	4.89	4.79	4.17	3.95	3.72	hypothetical protein
	RHAL1_01700	3.18	3.63	3.2	3.28	3.06	3	Adenine DNA glycosylase	K03575 A/G-specific adenine glycosylase [EC:3.2.2.31]
	RHAL1_01701	8.39	8.72	8.7	9.07	8.75	8.69	putative membrane protein	K08995 putative membrane protein
	RHAL1_01702	5.71	5.91	5.97	5.69	6.21	5.91	Dihydroxy-acid dehydratase 2	K01687 dihydroxy-acid dehydratase [EC:4.2.1.9]
	RHAL1_01703	5.88	5.69	5.45	5.6	6.28	5.55	Sel1 repeat family protein	K07126 uncharacterized protein
	RHAL1_01704	8.84	8.99	9.28	9	9.1	8.94	protein of unknown function
	RHAL1_01705	5.64	5.72	5.7	5.82	5.28	5.74	exported protein of unknown function
	RHAL1_01706	6.67	6.71	6.85	6.69	6.71	6.8	hypothetical protein
	RHAL1_01707	5.74	5.91	5.87	5.5	5.72	5.62	hypothetical protein
	RHAL1_01708	7.29	7.45	7.05	7.43	7.16	7.1	Nitroreductase
	RHAL1_01709	5.35	5.35	5.16	5.24	5.13	5.28	hypothetical protein
	RHAL1_01710	5.29	5.29	5.45	5.14	5.57	5.27	Nudix-type nucleoside diphosphatase%2C YffH/AdpP family
	RHAL1_01711	4.97	5.45	5.27	4.88	5.08	5.06	NAD kinase	K00858 NAD+ kinase [EC:2.7.1.23]
	RHAL1_01712	8.26	8.38	8.17	7.97	8.03	7.61	exported protein of unknown function
	RHAL1_01713	7.35	7.99	8.06	7.95	7.58	8.05	hypothetical protein
	RHAL1_01714	7.16	7.4	7.29	7.46	7.22	7.44	exported protein of unknown function
	RHAL1_01715	9.72	9.63	9.78	9.93	9.9	9.76	putative chaperone involved in Fe-S cluster assembly and activation%3B hesB-like protein
	RHAL1_01716	3.23	4.08	4.19	3.8	3.6	3.4	Deoxyguanosinetriphosphate triphosphohydrolase-like protein	K01129 dGTPase [EC:3.1.5.1]
	RHAL1_01717	5.34	5.3	5.41	5.2	5.78	4.94	Ribonuclease VapC	K07062 toxin FitB [EC:3.1.-.-]
	RHAL1_01718	7.53	7.68	7.97	7.55	7.43	7.77	Plasmid stabilization protein	K21495 antitoxin FitA
	RHAL1_01719	6.74	6.78	6.85	6.63	6.92	6.88	Arginine--tRNA ligase	K01887 arginyl-tRNA synthetase [EC:6.1.1.19]
	RHAL1_01720	6.95	7.13	7.12	6.92	7.12	7	putative Sporulation domain protein
	RHAL1_01721	4.91	5.27	5.33	5.21	5.28	5.17	Beta-hexosaminidase	K01207 beta-N-acetylhexosaminidase [EC:3.2.1.52]
	RHAL1_01722	6.52	7.01	6.93	6.34	6.84	6.12	Segregation and condensation protein A	K05896 segregation and condensation protein A
	RHAL1_01723	5.15	5.83	5.59	5.23	4.92	4.93	Segregation and condensation protein B	K06024 segregation and condensation protein B
	RHAL1_01724	11.36	11.29	11	11.3	11.19	11.39	Sec-independent protein translocase protein TatA
	RHAL1_01725	8.39	8.7	8.62	8.67	8.28	8.6	Sec-independent protein translocase protein TatB	K03117 sec-independent protein translocase protein TatB
	RHAL1_01726	8.04	7.98	7.78	8.35	8.11	8.3	Sec-independent protein translocase protein TatC	K03118 sec-independent protein translocase protein TatC
	RHAL1_01727	5.92	5.87	5.97	6.17	5.73	6.02	hypothetical protein	K18843 antitoxin HicB
	RHAL1_01728	7.29	6.88	6.72	6.59	6.7	6.41	hypothetical protein
	RHAL1_01729	1.85	2.39	2.04	1.04	2.14	1.76	Alcohol dehydrogenase
	RHAL1_01730	2.6	3.2	3.35	3.28	2.33	3.4	LysR family transcriptional regulator	K18900 LysR family transcriptional regulator, regulator for bpeEF and oprC
	RHAL1_01731	4.62	4.84	5.11	4.66	4.34	4.61	Death-on-curing protein	K07341 death on curing protein
	RHAL1_01732	9.79	9.37	9.76	9.49	9.66	9.19	AbrB family transcriptional regulator
	RHAL1_01733	5.8	6.29	6.06	5.69	5.68	5.81	Serine--tRNA ligase	K01875 seryl-tRNA synthetase [EC:6.1.1.11]
	RHAL1_01734	7.67	7.6	7.67	7.45	7.66	7.22	seryl-tRNA synthetase%2C also charges selenocysteinyl-tRNA with serine	K01875 seryl-tRNA synthetase [EC:6.1.1.11]
	RHAL1_01735	7.81	7.58	7.66	7.21	7.41	7.04	hypothetical protein
	RHAL1_01736	7.3	7.1	6.99	7.08	6.96	6.97	Endoribonuclease VapD
	RHAL1_01737	6.97	6.83	7.01	6.48	6.69	6.56	5'-nucleotidase SurE	K03787 5'-nucleotidase [EC:3.1.3.5]
	RHAL1_01738	3.77	3.42	3.17	3.56	3.28	3.23	Protein-L-isoaspartate(D-aspartate) O-methyltransferase	K00573 protein-L-isoaspartate(D-aspartate) O-methyltransferase [EC:2.1.1.77]
	RHAL1_01739	7.87	8.13	7.91	8.11	7.46	7.93	hypothetical protein
	RHAL1_01740	7.23	6.76	6.72	7.31	7.06	7.14	ATM1-type heavy metal exporter	K06147 ATP-binding cassette, subfamily B, bacterial
	RHAL1_01741	9	8.65	8.58	8.73	9.02	8.87	protein of unknown function
	RHAL1_01742	8.23	8.07	7.98	8.39	8.39	8.56	Antitoxin
	RHAL1_01743	7.21	7.03	7.2	6.82	7	7.07	Ribonuclease E	K08300 ribonuclease E [EC:3.1.26.12]
	RHAL1_01744	5.62	5.87	5.86	5.46	5.63	5.46	N-acetylmuramoyl-L-alanine amidase	K01448 N-acetylmuramoyl-L-alanine amidase [EC:3.5.1.28]
	RHAL1_01745	8.64	8.43	8.55	8.44	8.7	8.54	Penicillin-insensitive transglycosylase / Penicillin-sensitive transpeptidase	K05366 penicillin-binding protein 1A [EC:2.4.1.129 3.4.16.4]
	RHAL1_01746	7.74	7.38	7.87	7.43	7.47	7.76	hypothetical protein
	RHAL1_01747	4.71	4.91	4.86	4.53	4.59	4.64	hypothetical protein
	RHAL1_01748	7.81	7.42	7.42	7.78	7.73	7.59	hypothetical protein
	RHAL1_01749	7.1	7.18	7.09	6.81	6.84	6.67	Modification methylase SacI	K00558 DNA (cytosine-5)-methyltransferase 1 [EC:2.1.1.37]
	RHAL1_01750	7.62	7.68	7.69	7.71	7.72	7.6	Peptide chain release factor 2	K02836 peptide chain release factor 2
	RHAL1_01751	5.01	5.18	5.32	4.88	5.08	5.06	Rhomboid family intramembrane serine protease
	RHAL1_01752	8.96	9.03	8.97	8.74	8.91	8.93	Response regulator receiver protein
	RHAL1_01753	4.47	4.74	4.96	4.27	4.15	4.48	hypothetical protein
	RHAL1_01754	6.23	6.12	5.96	6.14	6.17	6.1	hypothetical protein
	RHAL1_01755	6.09	6.3	6.17	6.38	6.14	6.03	Polymerase
	RHAL1_01756	6.37	6.4	6.23	6.6	6.73	6.36	hypothetical protein
	RHAL1_01757	8.9	8.99	8.89	9.02	9.15	8.68	Undecaprenyl-phosphate glucose phosphotransferase	K03606 putative colanic acid biosysnthesis UDP-glucose lipid carrier transferase
	RHAL1_01758	7.5	7.74	7.56	7.62	7.76	7.46	hypothetical protein
	RHAL1_01759	5	5.05	5.07	5.11	5.32	5.45	Polysaccharide export outer membrane protein	K01991 polysaccharide biosynthesis/export protein
	RHAL1_01760	6.38	6.59	6.52	6.36	6.57	6.22	Lipopolysaccharide biosynthesis protein
	RHAL1_01761	6.69	6.77	6.56	6.1	6.55	6.44	NAD(P)-dependent dehydrogenase%2C short-chain alcohol dehydrogenase family
	RHAL1_01762	6.16	5.84	5.84	5.44	5.58	5.21	hypothetical protein	K09796 periplasmic copper chaperone A
	RHAL1_01763	3.67	4.2	4.11	3.37	3.87	3.68	Penicillin-binding protein%2C 1A family	K05366 penicillin-binding protein 1A [EC:2.4.1.129 3.4.16.4]
	RHAL1_01764	7	7.12	7.02	7.2	6.96	7.35	hypothetical protein
	RHAL1_01765	8.62	8.45	8.6	8.84	8.71	8.87	protein of unknown function
	RHAL1_01766	7.73	7.6	7.71	7.29	7.51	7.43	Delta-aminolevulinic acid dehydratase	K01698 porphobilinogen synthase [EC:4.2.1.24]
	RHAL1_01768	6.62	7.56	7.46	6.81	7.05	7.18	Phosphoglycolate phosphatase	K01091 phosphoglycolate phosphatase [EC:3.1.3.18]
	RHAL1_01769	6.72	6.89	6.95	6.53	6.71	6.78	hypothetical protein
	RHAL1_01770	6.48	6.51	6.49	6.04	6.16	6.31	Ribose-5-phosphate isomerase A	K01807 ribose 5-phosphate isomerase A [EC:5.3.1.6]
	RHAL1_01771	7.49	7.09	7.27	6.96	7.26	7.37	hypothetical protein	K09924 uncharacterized protein
	RHAL1_01772	7.2	7.27	7.5	7.01	7.16	7.33	Glutathione reductase	K00383 glutathione reductase (NADPH) [EC:1.8.1.7]
	RHAL1_01773	4.67	4.83	4.95	4.32	4.8	4.24	Citrate-proton symporter	K03288 MFS transporter, MHS family, citrate/tricarballylate:H+ symporter
	RHAL1_01774	7.33	7.45	7.15	7.26	7.13	7.42	exported protein of unknown function
	RHAL1_01775	8.69	8.93	8.44	9.07	8.83	8.64	Isochorismatase
	RHAL1_01776	10.17	10.58	10.4	10.89	10.46	10.65	RDD domain containing protein
	RHAL1_01777	9.94	10.15	9.76	10.14	10	10.04	protein of unknown function
	RHAL1_01778	6.3	6.39	6.25	6.9	6.1	6.61	SAM-dependent methyltransferase
	RHAL1_01779	7.07	7.13	7.36	6.61	6.89	6.58	Leucyl/phenylalanyl-tRNA--protein transferase	K00684 leucyl/phenylalanyl-tRNA---protein transferase [EC:2.3.2.6]
	RHAL1_01780	5.78	5.87	5.73	5.28	5.33	5.32	Pseudouridine synthase	K06179 23S rRNA pseudouridine955/2504/2580 synthase [EC:5.4.99.24]
	RHAL1_01781	6.54	6.73	7.04	6.19	6.97	6.81	putative tRNA-dihydrouridine synthase	K05540 tRNA-dihydrouridine synthase B [EC:1.-.-.-]
	RHAL1_01782	6.49	6.77	6.55	6.58	6.61	6.66	Sensory histidine kinase/phosphatase NtrB	K07708 two-component system, NtrC family, nitrogen regulation sensor histidine kinas
	RHAL1_01783	5.48	5.6	5.62	6.35	6.15	5.88	fused DNA-binding response regulator in two-component regulatory system with GlnL: response regulator%3B sigma54 interaction protein	K07712 two-component system, NtrC family, nitrogen regulation response regulator Gln
	RHAL1_01784	8.76	8.79	8.72	8.73	8.63	8.58	Glutathione-dependent formaldehyde-activating enzyme (modular protein)	K03396 S-(hydroxymethyl)glutathione synthase [EC:4.4.1.22]
	RHAL1_01785	5.61	5.99	6.03	5.66	6.1	6.05	Anthranilate synthase component 1	K01657 anthranilate synthase component I [EC:4.1.3.27]
	RHAL1_01786	7.41	7.31	7.3	7.24	7.27	7.22	Peptidylprolyl isomerase	K03770 peptidyl-prolyl cis-trans isomerase D [EC:5.2.1.8]
	RHAL1_01788	11.13	10.86	10.91	11.07	10.95	11.12	putative MucR family transcriptional regulatory protein y4pD
	RHAL1_01789	3.8	3.53	3.73	3.5	3.76	3.3	Hydrogen peroxide-inducible genes activator	K04761 LysR family transcriptional regulator, hydrogen peroxide-inducible genes acti
	RHAL1_01790	6.5	6.55	6.67	6.68	6.61	6.74	Catalase A	K03781 catalase [EC:1.11.1.6]
	RHAL1_01791	7.42	8.02	7.33	7.71	7.88	7.12	hypothetical protein
	RHAL1_01792	7.96	8.21	8.13	7.88	8.46	7.88	hypothetical protein
	RHAL1_01793	6.63	6.85	6.91	6.49	6.93	6.27	exported protein of unknown function
	RHAL1_01794	9.84	9.8	9.75	9.89	9.97	9.82	serine hydroxymethyltransferase	K00600 glycine hydroxymethyltransferase [EC:2.1.2.1]
	RHAL1_01795	6.88	6.71	6.8	6.57	6.77	6.6	transcriptional repressor of nrd genes	K07738 transcriptional repressor NrdR
	RHAL1_01796	3.51	3.62	4.02	2.94	3.31	3.62	Diaminohydroxyphosphoribosylaminopyrimidine deaminase / 5-amino-6-(5-phosphoribosylamino)uracil reductase	K11752 diaminohydroxyphosphoribosylaminopyrimidine deaminase / 5-amino-6-(5-phosphor
	RHAL1_01797	5.1	5.09	5.46	5.4	5.4	5.46	Riboflavin synthase	K00793 riboflavin synthase [EC:2.5.1.9]
	RHAL1_01798	7.43	7.55	7.25	7.84	7.13	7.44	6-carboxy-5%2C6%2C7%2C8-tetrahydropterin synthase	K01737 6-pyruvoyltetrahydropterin/6-carboxytetrahydropterin synthase [EC:4.2.3.12 4.
	RHAL1_01799	6.31	6.77	6.75	6.73	6.42	6.89	7-carboxy-7-deazaguanine synthase	K10026 7-carboxy-7-deazaguanine synthase [EC:4.3.99.3]
	RHAL1_01800	7.79	7.67	8.08	7.56	7.76	7.8	hypothetical protein
	RHAL1_01802	8.34	8.37	8.26	8.25	8.26	8.15	hypothetical protein
	RHAL1_01803	6.49	6.47	6.42	6.18	6.25	5.97	NUDIX hydrolase
	RHAL1_01804	4.97	4.81	5.05	4.98	4.96	4.74	Short-chain dehydrogenase
	RHAL1_01805	3.73	4.04	3.97	3.71	3.56	3.82	ATP-dependent DNA helicase RecG	K03655 ATP-dependent DNA helicase RecG [EC:3.6.4.12]
	RHAL1_01806	5.17	5.3	5.25	5.22	4.99	4.87	hypothetical protein
	RHAL1_01807	6.13	6.46	6.37	6.01	6.02	6.36	GNAT family N-acetyltransferase
	RHAL1_01808	7.93	8	8.03	7.64	7.78	7.84	DNA gyrase subunit A	K02469 DNA gyrase subunit A [EC:5.6.2.2]
	RHAL1_01809	3.91	4.19	4.31	3.76	3.89	4.1	putative Histidine kinase
	RHAL1_01810	6.26	5.92	5.83	5.81	6.23	6.07	hypothetical protein
	RHAL1_01811	5.54	5.52	5.66	5.4	5.52	5.6	hypothetical protein
	RHAL1_01812	6.74	6.95	6.62	7.1	6.79	6.71	STE24 endopeptidase	K06013 STE24 endopeptidase [EC:3.4.24.84]
	RHAL1_01813	5.29	5.9	5.81	5.47	5.55	5.3	Glycosyl hydrolase	K05349 beta-glucosidase [EC:3.2.1.21]
	RHAL1_01814	11.87	11.92	11.69	11.69	11.64	11.45	hypothetical protein
	RHAL1_01815	5.74	5.83	5.81	5.57	5.73	5.7	Sugar transporter	K01991 polysaccharide biosynthesis/export protein
	RHAL1_01816	8.26	8.4	8.4	8.44	8.29	8.5	DNA gyrase%2C subunit B	K02470 DNA gyrase subunit B [EC:5.6.2.2]
	RHAL1_01817	8.84	8.95	8.67	8.54	8.54	8.32	exported protein of unknown function
	RHAL1_01818	8.66	8.7	8.81	8.63	8.43	8.72	methionine adenosyltransferase 1	K00789 S-adenosylmethionine synthetase [EC:2.5.1.6]
	RHAL1_01819	6.78	6.89	6.95	6.65	6.68	6.74	Triosephosphate isomerase	K01803 triosephosphate isomerase (TIM) [EC:5.3.1.1]
	RHAL1_01820	6.58	6.77	6.43	6.33	6.38	6.01	Preprotein translocase%2C SecG subunit	K03075 preprotein translocase subunit SecG
	RHAL1_01821	6.76	6.68	6.87	6.55	6.65	6.55	methylmalonyl-CoA mutase	K01847 methylmalonyl-CoA mutase [EC:5.4.99.2]
	RHAL1_01822	3.71	3.79	3.9	2.83	3.3	3.4	Methylmalonyl-CoA mutase small subunit
	RHAL1_01823	5.53	6.33	6.17	5.51	5.85	5.6	hypothetical protein
	RHAL1_01824	6.22	6.21	6.1	6.41	6.25	6.24	Low-affinity inorganic phosphate transporter 1	K03306 inorganic phosphate transporter, PiT family
	RHAL1_01825	5.71	6.14	5.82	5.63	6.21	5.44	putative Peptidoglycan-binding domain 1 protein
	RHAL1_01826	5.71	5.89	5.74	5.69	5.97	5.66	hypothetical protein	K11357 two-component system, cell cycle sensor histidine kinase DivJ [EC:2.7.13.3]
	RHAL1_01827	5.28	5.46	5.84	4.89	6.03	5.8	protein of unknown function
	RHAL1_01828	6.65	6.54	6.93	7.02	6.37	7.13	putative SufE-like protein	K02426 cysteine desulfuration protein SufE
	RHAL1_01829	8.35	8.29	8.33	8.28	8.26	8.34	Transcriptional regulatory protein MucR
	RHAL1_01830	8.28	8.25	8.49	8.45	8.39	8.62	protein of unknown function
	RHAL1_01831	7.21	7.42	7.57	7.06	7.37	7.12	NADPH-dependent 7-cyano-7-deazaguanine reductase	K09457 7-cyano-7-deazaguanine reductase [EC:1.7.1.13]
	RHAL1_01832	4.12	4.27	4.47	4.07	4.22	4.16	exported protein of unknown function
	RHAL1_01833	7.15	6.82	6.91	6.69	6.83	6.77	enolase	K01689 enolase [EC:4.2.1.11]
	RHAL1_01834	7.28	7.36	6.98	7.66	7.24	7.23	NAD dependent epimerase/dehydratase
	RHAL1_01835	6.5	6.62	6.67	6.19	6.14	6.47	hypothetical protein	K06929 uncharacterized protein
	RHAL1_01836	7.53	7.37	7.37	7.85	7.77	7.82	putative enzyme
	RHAL1_01837	9.57	9.1	9.23	9.45	9.18	9.44	50S ribosomal subunit protein L13	K02871 large subunit ribosomal protein L13
	RHAL1_01838	9.84	9.73	9.83	9.48	9.67	9.59	30S ribosomal protein S9	K02996 small subunit ribosomal protein S9
	RHAL1_01839	7.21	7.22	7.51	7.32	7.28	7.37	hypothetical protein
	RHAL1_01840	7.49	7.32	7.38	7.55	7.6	7.55	Poly(3-hydroxyalkanoate) polymerase	K03821 polyhydroxyalkanoate synthase subunit PhaC [EC:2.3.1.-]
	RHAL1_01841	5.86	5.82	5.77	5.85	5.84	5.86	Ureidoglycolate lyase
	RHAL1_01842	5.1	5.35	5.79	5.21	5.77	5.42	Transcriptional regulator
	RHAL1_01843	6.45	6.74	6.67	6.88	6.56	6.73	N-acetyl-gamma-glutamyl-phosphate reductase	K00145 N-acetyl-gamma-glutamyl-phosphate reductase [EC:1.2.1.38]
	RHAL1_01844	5.67	6.17	6.01	5.55	5.35	5.76	Homoserine dehydrogenase	K00003 homoserine dehydrogenase [EC:1.1.1.3]
	RHAL1_01845	5.81	5.63	5.93	5.57	6	6	hypothetical protein
	RHAL1_01846	4.96	5.28	5.32	5.38	5.4	5.24	Cytokinin riboside 5'-monophosphate phosphoribohydrolase	K22522 cytokinin riboside 5'-monophosphate phosphoribohydrolase [EC:3.2.2.-]
	RHAL1_01847	9.23	9.51	9.43	9.4	9.49	9.32	protein of unknown function
	RHAL1_01850	9.07	9.11	9.11	8.61	8.98	8.68	protein of unknown function
	RHAL1_01851	9.38	8.97	9.46	10.07	9.79	9.35	protein of unknown function
	RHAL1_01852	6.35	6.31	6.2	6.55	6.21	6.34	Tyrosine--tRNA ligase	K01866 tyrosyl-tRNA synthetase [EC:6.1.1.1]
	RHAL1_01853	8.53	8.01	8.14	8.29	8.56	8.37	membrane protein of unknown function
	RHAL1_01854	6.83	6.78	6.57	6.27	6.84	6.51	protein of unknown function
	RHAL1_01855	7.69	7.78	7.74	7.62	7.75	7.67	Fatty acid hydroxylase
	RHAL1_01856	6.79	6.71	6.73	6.76	6.83	7.26	hypothetical protein
	RHAL1_01857	6.77	6.96	7.09	6.75	6.81	6.89	cAMP-binding domain of CRP or a regulatory subunit of cAMP-dependent protein kinases
	RHAL1_01858	8.06	7.87	7.87	7.77	7.98	7.9	hypothetical protein	K07018 uncharacterized protein
	RHAL1_01859	8.46	8.52	8.82	8.6	8.57	8.82	Cysteine desulfurase	K04487 cysteine desulfurase [EC:2.8.1.7]
	RHAL1_01860	10.35	10.2	10.25	10.47	10.49	10.49	component of SufBCD complex	K09014 Fe-S cluster assembly protein SufB
	RHAL1_01861	8.57	8.68	8.81	8.91	9.08	8.8	component of SufBCD complex%2C ATP-binding component of ABC superfamily	K09013 Fe-S cluster assembly ATP-binding protein
	RHAL1_01862	5.91	6.33	6.51	6.41	6.54	6.82	FeS assembly protein SufD	K09015 Fe-S cluster assembly protein SufD
	RHAL1_01863	8.1	8.24	8.31	8.43	8.52	8.58	selenocysteine lyase%2C PLP-dependent	K11717 cysteine desulfurase / selenocysteine lyase [EC:2.8.1.7 4.4.1.16]
	RHAL1_01864	7.65	7.75	7.81	7.8	7.71	7.83	hypothetical protein
	RHAL1_01865	5.48	5.93	5.97	5.77	5.94	5.62	O-acetylhomoserine (Thiol)-lyase MetY	K01740 O-acetylhomoserine (thiol)-lyase [EC:2.5.1.49]
	RHAL1_01866	7.49	7.62	7.1	8.19	8.06	7.65	protein of unknown function
	RHAL1_01867	4.24	4.45	4.38	3.94	4.25	4.08	Potassium channel protein
	RHAL1_01868	5.13	5.24	5.4	4.69	5.05	5.19	Epoxide hydrolase
	RHAL1_01869	7.25	7.66	7.54	7.08	7.6	7.29	exported protein of unknown function
	RHAL1_01870	8.59	8.47	8.55	8.1	8.25	8.2	hypothetical protein
	RHAL1_01872	8.12	8	7.58	7.81	7.82	7.77	Heme A synthase	K02259 cytochrome c oxidase assembly protein subunit 15
	RHAL1_01873	8.67	8.54	8.74	9.01	8.87	8.88	hypothetical protein
	RHAL1_01874	9.31	8.94	9.46	8.8	8.9	8.74	protein of unknown function
	RHAL1_01875	7.89	7.62	7.58	7.47	7.01	7.15	protein of unknown function
	RHAL1_01876	7.47	7.46	7.83	7.21	7.56	7.29	Nucleoside triphosphate pyrophosphohydrolase
	RHAL1_01877	11.05	10.86	11.17	10.85	11.11	11.03	Cold-shock DNA-binding domain protein	K03704 cold shock protein
	RHAL1_01878	5.57	5.73	5.66	5.48	5.64	5.66	Phosphoribosyl 1%2C2-cyclic phosphodiesterase	K06167 phosphoribosyl 1,2-cyclic phosphate phosphodiesterase [EC:3.1.4.55]
	RHAL1_01879	5.75	5.8	5.99	5.61	5.67	5.87	putative metal-dependent hydrolase YabD	K03424 TatD DNase family protein [EC:3.1.21.-]
	RHAL1_01880	7.11	7.12	7.03	6.9	7	6.97	Methionine--tRNA ligase	K01874 methionyl-tRNA synthetase [EC:6.1.1.10]
	RHAL1_01881	3.68	3.82	4.16	3.26	3.84	3.78	DNA polymerase III subunit delta
	RHAL1_01882	5.31	5.49	5.69	5.78	5.21	6.02	Ubiquinone biosynthesis hydroxylase%2C UbiH/UbiF/VisC/COQ6 family
	RHAL1_01883	6.47	6.69	6.68	6.31	6.52	6.29	hypothetical protein
	RHAL1_01884	4.67	4.99	4.87	4.85	4.36	4.89	protein of unknown function
	RHAL1_01886	9.11	8.96	8.81	8.77	8.76	8.98	ETC complex I subunit
	RHAL1_01888	6.37	6.4	6.36	6.66	6.69	6.48	protein of unknown function
	RHAL1_01889	4.14	3.92	4.04	4.59	5.1	4.19	hypothetical protein
	RHAL1_01890	3.02	2.15	2.12	2.49	1.29	1.88	protein of unknown function
	RHAL1_01891	6.07	6.13	6.18	5.92	5.44	5.94	hypothetical protein
	RHAL1_01892	10.28	10.44	10.14	9.95	9.73	9.95	hypothetical protein
	RHAL1_01893	10.36	10.16	10.29	10.13	10.34	10.36	hypothetical protein
	RHAL1_01895	8.16	8.32	8.25	8.17	8.25	8.1	protein of unknown function
	RHAL1_01896	6.27	6.56	6.07	7.07	6.1	6.67	putative Quercetin 2%2C3-dioxygenase	K06911 uncharacterized protein
	RHAL1_01897	9.18	9.03	8.81	9.35	9.11	9.09	Glycogen operon protein GlgX	K01214 isoamylase [EC:3.2.1.68]
	RHAL1_01898	5.56	5.95	5.7	5.78	5.43	5.85	ATPase
	RHAL1_01899	5.16	5.62	5.64	5.15	5.31	5.75	HAD family hydrolase	K01091 phosphoglycolate phosphatase [EC:3.1.3.18]
	RHAL1_01900	6.54	6.25	6.31	6.38	6.64	6.59	putative PsiF repeat-containing protein
	RHAL1_01901	6.6	6.66	6.72	7	6.69	6.96	hypothetical protein
	RHAL1_01902	8.41	8.54	8.53	8.67	8.4	8.66	GTP 3'%2C8-cyclase	K03639 GTP 3',8-cyclase [EC:4.1.99.22]
	RHAL1_01903	7.15	7.29	7.66	7.17	7.45	7.57	protein of unknown function
	RHAL1_01904	8.65	8.68	8.41	8.19	8.65	8.2	exported protein of unknown function
	RHAL1_01905	4.35	4.42	4.45	3.87	4.19	4.51	protein of unknown function
	RHAL1_01906	3.61	3.28	3.39	3.38	3.42	3.88	hypothetical protein
	RHAL1_01907	7.46	7.76	7.91	7.96	7.59	8.11	Iron-sulfur cluster carrier protein	K03593 ATP-binding protein involved in chromosome partitioning
	RHAL1_01908	4.74	5.04	5.01	4.92	5.19	5.35	Nopaline-binding periplasmic protein	K02030 polar amino acid transport system substrate-binding protein
	RHAL1_01909	9.22	9.42	9.13	9.25	9.52	9.23	Aminoacyl carrier protein
	RHAL1_01910	8.14	8.17	8.14	8.19	8.29	7.98	Acyl-CoA dehydrogenase
	RHAL1_01911	8.22	8.12	8.12	8.26	8.23	8.03	Amino acid--[acyl-carrier-protein] ligase
	RHAL1_01912	8.18	8.05	7.81	8.25	8.28	7.99	Succinylarginine dihydrolase
	RHAL1_01913	4.34	4.63	5.05	4.71	4.95	4.63	Beta-mannosidase	K01192 beta-mannosidase [EC:3.2.1.25]
	RHAL1_01914	10.57	10.32	10.16	10.5	10.45	10.22	Transglycosylase-associated protein
	RHAL1_01915	12.77	12.61	12.27	13.23	12.96	12.72	exported protein of unknown function
	RHAL1_01916	5.43	5.47	5.66	5.34	5.58	5.43	hypothetical protein
	RHAL1_01917	9.83	9.87	9.68	9.91	9.77	9.81	hypothetical protein
	RHAL1_01918	9.61	9.44	9.29	9.67	9.37	9.43	Sulfite reductase (NADPH) hemoprotein beta-component	K00381 sulfite reductase (NADPH) hemoprotein beta-component [EC:1.8.1.2]
	RHAL1_01919	9.48	9.26	9.2	9.48	9.2	9.35	Phosphoadenosine phosphosulfate reductase	K00390 phosphoadenosine phosphosulfate reductase [EC:1.8.4.8 1.8.4.10]
	RHAL1_01920	7.38	7.19	6.94	7.43	7.04	7.36	Oxidoreductase (fragment)
	RHAL1_01921	11.65	11.34	11.13	11.93	11.63	11.54	putative Protein deglycase	K05520 protease I [EC:3.5.1.124]
	RHAL1_01922	9.77	9.67	9.72	10.2	9.8	9.95	hypothetical protein
	RHAL1_01923	7.26	7.42	7.39	7.29	7.27	7.37	Deaminated glutathione amidase	K11206 deaminated glutathione amidase [EC:3.5.1.128]
	RHAL1_01926	6.06	5.96	6.07	5.97	5.97	6.26	ABC transporter
	RHAL1_01927	4.32	4.35	4.44	3.77	4.27	4.09	hypothetical protein
	RHAL1_01928	5.07	5.15	5.06	4.96	5	4.65	putative coniferyl aldehyde dehydrogenase
	RHAL1_01929	5.14	5.22	5.32	4.85	4.98	5.25	Wenxma_16%2C whole genome shotgun sequence
	RHAL1_01930	5.01	4.83	5.09	4.58	5.09	4.7	1-acyl-sn-glycerol-3-phosphate acyltransferase
	RHAL1_01931	7.36	7.22	7.18	7.6	7.27	7.46	Phytoene desaturase
	RHAL1_01932	8.06	7.86	7.9	8.07	7.77	7.95	Phytoene desaturase	K10027 phytoene desaturase [EC:1.3.99.26 1.3.99.28 1.3.99.29 1.3.99.31]
	RHAL1_01933	11.19	11.23	10.97	11.58	11.29	11.25	amidophosphoribosyltransferase	K00764 amidophosphoribosyltransferase [EC:2.4.2.14]
	RHAL1_01934	8.87	8.77	8.6	8.73	8.69	8.56	Colicin V production protein	K03558 membrane protein required for colicin V production
	RHAL1_01935	4.19	4.71	4.8	4.39	4.52	4.41	DNA repair protein RadA	K04485 DNA repair protein RadA/Sms
	RHAL1_01936	10.32	10.01	10.02	10.29	10.23	10.12	hypothetical protein	K07735 putative transcriptional regulator
	RHAL1_01937	9.95	9.77	9.54	10.36	9.93	10.02	hypothetical protein
	RHAL1_01938	9.54	9.55	9.57	9.18	9.18	9.24	Peroxiredoxin
	RHAL1_01939	11.05	10.53	10.76	11.13	10.76	11.01	protein of unknown function
	RHAL1_01940	7.13	7.15	7.11	7.02	6.96	7.01	bifunctional 5%2C10-methylene-tetrahydrofolate dehydrogenase and 5%2C10-methylene-tetrahydrofolate cyclohydrolase	K01491 methylenetetrahydrofolate dehydrogenase (NADP+) / methenyltetrahydrofolate cy
	RHAL1_01941	5	5.23	5.16	5.4	4.97	5.21	Galactose mutarotase
	RHAL1_01942	7.1	6.84	6.88	7.43	7.16	7.2	Lipid kinase	K07029 diacylglycerol kinase (ATP) [EC:2.7.1.107]
	RHAL1_01943	9.76	9.31	9.26	10.29	9.76	9.78	Hopanoid C-2 methylase
	RHAL1_01944	9.36	9.01	9.4	9.04	9.07	8.95	hypothetical protein
	RHAL1_01945	8.76	8.66	8.75	8.32	8.55	8.4	Hopanoid C-2 methylase
	RHAL1_01946	7.59	7.82	7.89	7.47	7.63	7.53	protein of unknown function
	RHAL1_01947	14.41	14.34	13.94	14.89	14.49	14.13	exported protein of unknown function
	RHAL1_01948	4.73	4.71	4.83	4.64	4.57	4.82	putative enzyme
	RHAL1_01949	7.46	7.86	7.8	7.89	7.79	7.9	Short-chain dehydrogenase
	RHAL1_01950	7.62	7.47	7.46	7.61	7.47	7.62	Glucans biosynthesis protein D 2	K03670 periplasmic glucans biosynthesis protein
	RHAL1_01951	5.6	5.64	5.03	5.46	5.25	5.6	Bifunctional adenosylcobalamin biosynthesis protein CobP	K02231 adenosylcobinamide kinase / adenosylcobinamide-phosphate guanylyltransferase
	RHAL1_01952	9.4	9.13	9.2	9.57	9.19	9.55	sulfate adenylyltransferase subunit 2 (Sulfate adenylate transferase) (SAT) (ATP-sulfurylase small subunit)	K00957 sulfate adenylyltransferase subunit 2 [EC:2.7.7.4]
	RHAL1_01953	8.8	8.75	8.65	8.92	8.75	8.75	Sulfate adenylyltransferase subunit 1 / Adenylyl-sulfate kinase	K00956 sulfate adenylyltransferase subunit 1 [EC:2.7.7.4]
	RHAL1_01954	8	8.06	7.76	8.49	7.99	8.08	Acetolactate synthase large subunit	K01652 acetolactate synthase I/II/III large subunit [EC:2.2.1.6]
	RHAL1_01956	6.62	6.7	6.69	6.61	6.7	6.69	Magnesium transporter MgtE	K06213 magnesium transporter
	RHAL1_01957	4.93	5	5.03	4.75	5.03	4.63	Cupin	K09705 uncharacterized protein
	RHAL1_01958	11.61	11.52	11.5	11.63	11.61	11.69	Transcriptional regulator%2C LuxR family
	RHAL1_01959	6.9	6.65	6.77	7.04	7.06	7.05	Propionyl-CoA carboxylase regulator	K07110 XRE family transcriptional regulator, fatty acid utilization regulator
	RHAL1_01960	4.51	4.43	4.52	3.78	4.13	4.2	Dimethylmenaquinone methyltransferase
	RHAL1_01961	5.58	5.49	5.99	5.16	5.37	5.56	Protein YobA	K07156 copper resistance protein C
	RHAL1_01962	4.36	4.61	4.93	4.42	4.2	4.66	Peptidoglycan/xylan/chitin deacetylase%2C PgdA/CDA1 family
	RHAL1_01963	5.58	5.75	5.59	5.56	5.7	5.68	hypothetical protein
	RHAL1_01964	9.04	9.12	9.43	9.15	9.23	9.58	hypothetical protein
	RHAL1_01965	8.97	9.03	8.92	9.3	9.16	9.14	Trehalose-phosphate phosphatase	K01087 trehalose 6-phosphate phosphatase [EC:3.1.3.12]
	RHAL1_01966	10.41	10.33	10.14	10.61	10.41	10.42	Lactoylglutathione lyase	K01759 lactoylglutathione lyase [EC:4.4.1.5]
	RHAL1_01967	5.72	5.84	5.79	5.72	6	6.15	hypothetical protein
	RHAL1_01968	7.59	7.43	7.7	7.49	7.91	7.64	hypothetical protein	K16260 mxaD protein
	RHAL1_01969	10.74	10.58	10.5	10.71	10.99	10.78	putative signal peptide	K16260 mxaD protein
	RHAL1_01970	6.71	6.66	6.56	6.76	6.76	6.74	Aminopeptidase N	K01256 aminopeptidase N [EC:3.4.11.2]
	RHAL1_01971	7.3	7.07	7.22	7.16	7.22	7.19	Glucose transport protein
	RHAL1_01972	11.49	11.32	11.34	11.82	11.44	11.57	hypothetical protein	K13628 iron-sulfur cluster assembly protein
	RHAL1_01973	7.84	8.03	8.01	8.05	7.74	8.11	putative GTPase	K03665 GTPase
	RHAL1_01974	10.1	9.74	9.86	9.92	9.97	9.76	RNA-binding protein Hfq	K03666 host factor-I protein
	RHAL1_01975	5.89	5.98	5.63	6.04	6.08	5.94	D-alanine aminotransferase	K00824 D-alanine transaminase [EC:2.6.1.21]
	RHAL1_01976	3.33	3.75	3.94	3.32	3.76	4.1	Chromate transporter	K07240 chromate transporter
	RHAL1_01977	3.44	3.94	4.3	3.25	3.39	4.13	Chromate transporter	K07240 chromate transporter
	RHAL1_01978	6.35	6.38	6.77	6.35	6.6	6.7	Nitrogen assimilation regulatory protein NtrX	K13599 two-component system, NtrC family, nitrogen regulation response regulator Ntr
	RHAL1_01979	6.83	6.88	6.95	6.74	6.96	7.08	Nitrogen regulation protein NtrY	K13598 two-component system, NtrC family, nitrogen regulation sensor histidine kinas
	RHAL1_01980	5.1	5.12	5.07	5.14	5.19	5.44	Calcineurin-like phosphoesterase
	RHAL1_01981	7.33	7.35	7.25	7.27	7.19	7.35	aminodeoxychorismate synthase%2C subunit II	K01658 anthranilate synthase component II [EC:4.1.3.27]
	RHAL1_01982	4.31	4.92	4.81	4.43	3.84	4.82	Anthranilate phosphoribosyltransferase	K00766 anthranilate phosphoribosyltransferase [EC:2.4.2.18]
	RHAL1_01983	5.32	5.88	5.61	5.75	5.32	5.62	Indole-3-glycerol phosphate synthase	K01609 indole-3-glycerol phosphate synthase [EC:4.1.1.48]
	RHAL1_01984	6.3	5.83	5.96	6.39	6.11	6.26	molybdopterin biosynthesis%2C protein C	K03637 cyclic pyranopterin monophosphate synthase [EC:4.6.1.17]
	RHAL1_01985	5.83	6.22	5.99	6.06	5.78	5.98	Molybdopterin molybdenumtransferase MoeA	K03750 molybdopterin molybdotransferase [EC:2.10.1.1]
	RHAL1_01986	6.73	6.74	6.89	6.57	6.92	6.74	YARHG domain-containing protein
	RHAL1_01987	8.21	8.05	8.32	7.84	8.04	8.06	hypothetical protein
	RHAL1_01988	7.3	7.48	7.29	7.17	7.31	7.27	Diguanylate phosphodiesterase
	RHAL1_01989	7.66	7.58	7.65	7.4	7.55	7.5	LexA repressor	K01356 repressor LexA [EC:3.4.21.88]
	RHAL1_01990	6.19	6.14	6.5	6.09	5.85	6.31	hypothetical protein
	RHAL1_01991	3.58	3.45	3.63	3.4	3.14	3.22	ComEC/Rec2-related protein	K02238 competence protein ComEC
	RHAL1_01992	6.24	6.18	6.12	6.23	6.35	6.3	Glutamate--tRNA ligase 1	K01885 glutamyl-tRNA synthetase [EC:6.1.1.17]
	RHAL1_01993	10.46	10.24	10.19	10.19	10.2	10.04	citrate synthase	K01647 citrate synthase [EC:2.3.3.1]
	RHAL1_01994	7.73	7.81	7.78	8.06	8.27	8.04	Dihydrolipoyllysine-residue acetyltransferase component of pyruvate dehydrogenase complex	K00627 pyruvate dehydrogenase E2 component (dihydrolipoamide acetyltransferase) [EC:
	RHAL1_01995	7.97	8.09	7.92	7.98	8.03	8.06	Pyruvate dehydrogenase E1 component subunit beta	K00162 pyruvate dehydrogenase E1 component beta subunit [EC:1.2.4.1]
	RHAL1_01996	9.48	9.74	9.67	9.45	9.44	9.41	Pyruvate dehydrogenase E1 component subunit alpha	K00161 pyruvate dehydrogenase E1 component alpha subunit [EC:1.2.4.1]
	RHAL1_01997	3.04	3.29	3.31	2.58	2.49	3.23	Dihydroxyacetone kinase	K00863 triose/dihydroxyacetone kinase / FAD-AMP lyase (cyclizing) [EC:2.7.1.28 2.7.1
	RHAL1_01998	8.08	8.2	8.04	8.11	8.54	7.99	Septation inhibitor protein
	RHAL1_01999	2.3	2.9	2.82	1.93	2.54	1.96	Single-stranded-DNA-specific exonuclease	K07462 single-stranded-DNA-specific exonuclease [EC:3.1.-.-]
	RHAL1_02000	7.61	7.55	7.55	7.22	7.5	7.09	putative amino acid permease YhdG	K03294 basic amino acid/polyamine antiporter, APA family
	RHAL1_02001	8.48	8.46	8.47	8.18	8.5	8.35	DSBA oxidoreductase
	RHAL1_02002	7.58	7.84	7.61	7.64	7.63	7.56	3-dehydroquinate dehydratase	K03786 3-dehydroquinate dehydratase II [EC:4.2.1.10]
	RHAL1_02003	7.06	6.87	6.73	6.37	6.64	6.91	Biotin carboxyl carrier protein of acetyl-CoA carboxylase	K02160 acetyl-CoA carboxylase biotin carboxyl carrier protein
	RHAL1_02004	7.9	7.65	7.73	7.57	7.94	7.79	acetyl-CoA carboxylase%2C biotin carboxylase subunit	K01961 acetyl-CoA carboxylase, biotin carboxylase subunit [EC:6.4.1.2 6.3.4.14]
	RHAL1_02005	6.38	6.53	6.5	6.7	6.23	6.46	hypothetical protein	K08997 uncharacterized protein
	RHAL1_02006	6.34	6.73	6.68	6.32	6.22	6.08	2-C-methyl-D-erythritol 4-phosphate cytidylyltransferase / 2-C-methyl-D-erythritol 2%2C4-cyclodiphosphate synthase	K00991 2-C-methyl-D-erythritol 4-phosphate cytidylyltransferase [EC:2.7.7.60]
	RHAL1_02007	7.51	7.63	7.63	7.8	7.73	7.67	Damage-inducible protein CinA	K03743 nicotinamide-nucleotide amidase [EC:3.5.1.42]
	RHAL1_02008	8.35	8.3	8.24	8.23	8.35	8.17	Cyclase/dehydrase	K18588 coenzyme Q-binding protein COQ10
	RHAL1_02009	8.66	8.92	8.76	8.86	8.61	8.78	lipoate synthase	K03644 lipoyl synthase [EC:2.8.1.8]
	RHAL1_02010	3.01	3.47	3.36	3.12	3.15	3.26	ATP-binding protein	K06915 uncharacterized protein
	RHAL1_02011	5.79	5.85	5.83	5.59	5.78	5.8	exported protein of unknown function
	RHAL1_02012	8.74	8.89	8.85	8.56	8.51	8.71	Dihydrolipoyl dehydrogenase	K00382 dihydrolipoamide dehydrogenase [EC:1.8.1.4]
	RHAL1_02013	4.65	4.87	4.89	4.81	4.52	4.44	Thymidylate kinase	K00943 dTMP kinase [EC:2.7.4.9]
	RHAL1_02014	7.44	7.24	7.24	7.38	7.44	7.14	D-alanyl-D-alanine carboxypeptidase	K07258 serine-type D-Ala-D-Ala carboxypeptidase (penicillin-binding protein 5/6) [EC
	RHAL1_02015	6.8	7.01	6.73	6.94	7.13	6.6	protein of unknown function	K03642 rare lipoprotein A
	RHAL1_02016	8.64	8.66	8.64	8.49	8.5	8.51	Lipopolysaccharide biosynthesis protein	K10107 capsular polysaccharide transport system permease protein
	RHAL1_02017	8.22	8.01	8.07	7.98	8.21	8.15	putative Vi polysaccharide export inner membrane protein VexD	K10107 capsular polysaccharide transport system permease protein
	RHAL1_02018	3.88	3.86	4.17	3.92	3.98	4.01	Glycosyl transferase family 2	K20444 O-antigen biosynthesis protein [EC:2.4.1.-]
	RHAL1_02019	6.02	6.18	6.16	5.73	6.12	6.07	Exodeoxyribonuclease III	K01142 exodeoxyribonuclease III [EC:3.1.11.2]
	RHAL1_02020	7.6	7.44	7.65	7.27	7.47	7.45	hypothetical protein
	RHAL1_02021	4.53	4.75	4.94	4.33	4.12	4.08	Geraniol dehydrogenase
	RHAL1_02022	3.06	3.36	3.38	2.87	2.25	3.15	DNA protecting protein DprA	K04096 DNA processing protein
	RHAL1_02023	6.96	6.99	6.76	6.63	6.86	6.73	Glycerol-3-phosphate acyltransferase	K08591 acyl phosphate:glycerol-3-phosphate acyltransferase [EC:2.3.1.275]
	RHAL1_02024	4.51	4.83	5.29	4.37	4.46	4.6	Peptidase M23
	RHAL1_02025	8.34	8.22	8.34	8.3	8.55	8.37	Glycoside hydrolase family 25 (fragment)	K07273 lysozyme
	RHAL1_02026	9.57	9.42	9.43	9.48	9.53	9.15	Glycoside hydrolase family 25 (fragment)	K07273 lysozyme
	RHAL1_02027	6.28	6.39	6.42	6	6.44	6.4	tRNA mo(5)U34 methyltransferase
	RHAL1_02028	7.17	6.89	6.83	7.01	7.13	6.95	Binding-protein-dependent transport systems inner membrane component	K02050 NitT/TauT family transport system permease protein
	RHAL1_02029	6.38	6.28	6.36	6.16	6.34	6.3	ABC transporter related	K02049 NitT/TauT family transport system ATP-binding protein
	RHAL1_02030	6.52	6.39	6.67	6.66	6.55	7.01	hypothetical protein
	RHAL1_02031	8.68	8.69	8.67	8.32	8.32	8.34	hypothetical protein
[truncated: 2,265 more rows]

## Sheet: Table S4
Table S4: Overview of differentially expressed genes in Beijerinckiaceae bacterium RH AL1 when grown with pyruvate as carbon source in response to lanthanum supplementation. log2FC = log2 Foldchange, logCPM = log2 Counts per million, FDR = false discovery rate.
	Upregulated
		log2FC	log2CPM	PValue	FDR	Gene Product	KEGG annotation
	RHAL1_01396	3.32	7.82	7.42E-72	3.16E-68	Calcium-binding protein
	RHAL1_02998	2020-11-02	12.64	6.03E-47	1.28E-43	putative dehydrogenase XoxF
	RHAL1_03439	3.39	3.69	3.19E-22	3.40E-19	protein of unknown function
	RHAL1_p00040	1.74	3.51	6.47E-13	3.94E-10	hypothetical protein
	RHAL1_01216	1.31	2020-11-06	1.31E-10	4.28E-08	putative membrane protein%2C predicted cobalt tansporter CbtA
	RHAL1_02178	0.85	6.40	4.77E-09	8.46E-07	hypothetical protein
	RHAL1_02116	2020-04-01	8.73	1.24E-08	1.96E-06	Zinc-finger protein
	RHAL1_01496	0.79	6.59	3.48E-08	5.30E-06	hypothetical protein
	RHAL1_00366	0.72	5.63	1.28E-07	1.65E-05	protein of unknown function
	RHAL1_01431	0.84	6.73	1.36E-07	1.71E-05	hypothetical protein
	RHAL1_03544	0.77	5.24	2.98E-07	3.17E-05	DNA uptake protein ComE
	RHAL1_00369	0.75	5.22	7.60E-07	7.71E-05	hypothetical protein
	RHAL1_03404	0.94	5.13	8.98E-07	8.90E-05	hypothetical protein
	RHAL1_03070	0.82	4.70	1.47E-06	1.39E-04	putative Fis family transcriptional regulator
	RHAL1_03048	0.75	2020-10-06	2.07E-06	1.83E-04	protein of unknown function
	RHAL1_00367	0.66	5.85	7.33E-06	5.29E-04	hypothetical protein
	RHAL1_00368	0.63	6.84	1.13E-05	7.44E-04	putative DegT/DnrJ/EryC1/StrS aminotransferase
	RHAL1_01217	0.64	7.61	2.33E-05	1.35E-03	Cobalt transporter
	RHAL1_02798	0.65	6.31	4.17E-05	2.17E-03	protein of unknown function
	RHAL1_02768	0.59	5.80	4.88E-05	2.44E-03	Murein hydrolase transporter LrgA
	RHAL1_00749	0.63	5.63	7.69E-05	3.45E-03	hypothetical protein
	RHAL1_02837	0.59	5.78	1.37E-04	5.41E-03	2%2C3-bisphosphoglycerate-dependent phosphoglycerate mutase	K01834 2,3-bisphosphoglycerate-dependent phosphoglycerate mutase [EC:5.4.2.11]
	RHAL1_01345	0.67	9.29	1.73E-04	6.57E-03	Quinoprotein alcohol dehydrogenase (cytochrome c)	K00114 alcohol dehydrogenase (cytochrome c) [EC:1.1.2.8]
	RHAL1_02564	0.66	5.32	1.77E-04	6.67E-03	hypothetical protein
	RHAL1_00477	0.72	4.80	2.21E-04	8.13E-03	3-phosphoshikimate 1-carboxyvinyltransferase	K00800 3-phosphoshikimate 1-carboxyvinyltransferase [EC:2.5.1.19]
	RHAL1_03440	0.73	2020-01-04	3.67E-04	1.19E-02	Porin	K07267 porin
	RHAL1_03639	0.63	4.70	3.68E-04	1.19E-02	Ribosomal RNA large subunit methyltransferase H	K00783 23S rRNA (pseudouridine1915-N3)-methyltransferase [EC:2.1.1.177]
	RHAL1_03447	0.60	2020-03-05	4.57E-04	1.40E-02	hypothetical protein
	RHAL1_01140	2020-05-01	3.22	4.69E-04	1.41E-02	hypothetical protein
	RHAL1_04000	0.59	5.37	4.92E-04	1.44E-02	glucose-inhibited cell-division protein	K03495 tRNA uridine 5-carboxymethylaminomethyl modification enzyme
	RHAL1_00545	0.64	4.41	5.58E-04	1.60E-02	Phage SPO1 DNA polymerase-related protein	K21929 uracil-DNA glycosylase [EC:3.2.2.27]
	RHAL1_00488	0.88	2020-08-03	7.16E-04	1.91E-02	putative Dihydroneopterin aldolase	K01633 7,8-dihydroneopterin aldolase/epimerase/oxygenase [EC:4.1.2.25 5.1.99.8 1.13.
	RHAL1_01230	0.70	3.97	8.17E-04	2.11E-02	DNA-binding transcriptional regulator LsrR%2C DeoR family
	RHAL1_00073	0.87	3.37	8.42E-04	2.14E-02	Hydrogenobyrinate a%2Cc-diamide synthase	K02224 cobyrinic acid a,c-diamide synthase [EC:6.3.5.9 6.3.5.11]
	RHAL1_02021	0.59	4.85	8.59E-04	2.17E-02	Geraniol dehydrogenase
	RHAL1_00834	0.77	4.48	1.19E-03	2.64E-02	Glyoxalase/bleomycin resistance/dioxygenase family protein
	RHAL1_02471	0.62	4.73	1.32E-03	2.83E-02	GntR family transcriptional regulator	K03710 GntR family transcriptional regulator
	RHAL1_03685	0.66	2020-06-04	1.45E-03	3.02E-02	exported protein of unknown function
	RHAL1_01822	0.61	4.37	1.51E-03	3.11E-02	Methylmalonyl-CoA mutase small subunit
	RHAL1_03330	0.66	5.18	1.52E-03	3.12E-02	hypothetical protein
	RHAL1_00565	0.61	4.67	1.54E-03	3.13E-02	NAD(P)-dependent dehydrogenase%2C short-chain alcohol dehydrogenase family	K00059 3-oxoacyl-[acyl-carrier protein] reductase [EC:1.1.1.100]
	RHAL1_00878	0.69	4.23	1.55E-03	3.13E-02	Extensin family protein (modular protein)
	RHAL1_03803	0.66	5.80	1.57E-03	3.15E-02	Glyoxalase/bleomycin resistance protein/dioxygenase
	RHAL1_02321	0.65	4.31	1.59E-03	3.16E-02	ATP-dependent RNA helicase HrpB	K03579 ATP-dependent helicase HrpB [EC:3.6.4.13]
	RHAL1_00675	0.59	5.15	1.64E-03	3.22E-02	PRC-barrel domain-containing protein (fragment)
	RHAL1_03373	0.96	3.31	1.79E-03	3.40E-02	protein of unknown function
	RHAL1_01515	0.72	4.68	1.83E-03	3.44E-02	RNA polymerase sigma factor	K03088 RNA polymerase sigma-70 factor, ECF subfamily
	RHAL1_00431	0.77	3.48	2.15E-03	3.81E-02	hypothetical protein
	RHAL1_01699	0.78	3.38	2.15E-03	3.81E-02	hypothetical protein
	RHAL1_00666	0.64	4.33	2.64E-03	4.42E-02	4-diphosphocytidyl-2-C-methyl-D-erythritol kinase	K00919 4-diphosphocytidyl-2-C-methyl-D-erythritol kinase [EC:2.7.1.148]
	RHAL1_00522	0.65	4.13	2.69E-03	4.45E-02	Ceramide glucosyltransferase	K00720 ceramide glucosyltransferase [EC:2.4.1.80]
	RHAL1_03217	0.71	4.15	2.82E-03	4.57E-02	hypothetical protein
	Downregulated
		log2FC	log2CPM	PValue	FDR	Gene Product	KEGG annotation
	RHAL1_00217	-1.33	7.20	1.23E-27	1.74E-24	Protein ClpV1	K11907 type VI secretion system protein VasG
	RHAL1_p00037	-1.49	10.54	1.31E-20	1.12E-17	PAS domain S-box-containing protein
	RHAL1_02629	-1.23	9.47	8.75E-14	6.22E-11	homocysteine-N5-methyltetrahydrofolate transmethylase%2C B12-dependent	K00548 5-methyltetrahydrofolate--homocysteine methyltransferase [EC:2.1.1.13]
	RHAL1_03902	-1.04	9.96	1.12E-12	5.98E-10	Formate dehydrogenase subunit alpha	K00123 formate dehydrogenase major subunit [EC:1.17.1.9]
	RHAL1_02972	-0.93	5.70	4.22E-11	2.00E-08	hypothetical protein
	RHAL1_03411	-1.10	7.29	5.16E-11	2.20E-08	protein of unknown function
	RHAL1_00204	-0.84	7.60	5.96E-11	2.31E-08	Type VI secretion protein	K11893 type VI secretion system protein ImpJ
	RHAL1_00214	-0.88	6.30	6.77E-11	2.40E-08	EvpB family type VI secretion protein	K11900 type VI secretion system protein ImpC
	RHAL1_02443	-0.82	6.53	1.80E-10	5.12E-08	protein of unknown function
	RHAL1_03086	-0.88	7.14	1.80E-10	5.12E-08	hypothetical protein
	RHAL1_02974	-0.89	2020-04-07	2.90E-10	7.71E-08	Multidrug ABC transporter permease	K01992 ABC-2 type transport system permease protein
	RHAL1_00481	-0.84	6.99	6.81E-10	1.56E-07	Integration host factor subunit alpha (modular protein)	K04764 integration host factor subunit alpha
	RHAL1_02789	-0.95	9.47	6.94E-10	1.56E-07	Nucleotidyltransferase (fragment)
	RHAL1_00216	-0.76	6.65	6.97E-10	1.56E-07	hypothetical protein	K11902 type VI secretion system protein ImpA
	RHAL1_03896	-0.82	6.21	1.32E-09	2.81E-07	hypothetical protein
	RHAL1_00153	-0.85	2020-08-09	2.66E-09	5.39E-07	TonB-dependent receptor	K02014 iron complex outermembrane recepter protein
	RHAL1_01212	-0.90	2020-05-08	3.44E-09	6.54E-07	Glucose 1-dehydrogenase	K00059 3-oxoacyl-[acyl-carrier protein] reductase [EC:1.1.1.100]
	RHAL1_p00064	-1.04	5.73	3.53E-09	6.54E-07	Multicopper oxidase type 3 (fragment)	K22348 manganese oxidase [EC:1.16.3.3]
	RHAL1_02971	-0.70	6.95	1.07E-08	1.81E-06	hypothetical protein
	RHAL1_02976	-0.79	7.20	1.10E-08	1.81E-06	hypothetical protein
	RHAL1_02977	-0.76	7.71	4.86E-08	7.15E-06	hypothetical protein
	RHAL1_03247	-0.72	7.58	7.20E-08	1.02E-05	Efflux transporter%2C RND family%2C MFP subunit	K02005 HlyD family secretion protein
	RHAL1_03901	-0.87	5.35	9.36E-08	1.29E-05	Peptidase	K00126 formate dehydrogenase subunit delta [EC:1.17.1.9]
	RHAL1_03983	-0.96	5.83	1.28E-07	1.65E-05	protein of unknown function
	RHAL1_02281	-0.83	9.15	1.49E-07	1.81E-05	hypothetical protein
	RHAL1_04093	-0.77	7.39	1.92E-07	2.27E-05	CusA/CzcA family heavy metal efflux RND transporter (fragment)
	RHAL1_00215	-0.70	2020-04-06	2.67E-07	2.99E-05	Type VI secretion system-associated protein	K11901 type VI secretion system protein ImpB
	RHAL1_p00063	-0.87	6.52	2.80E-07	3.06E-05	Outer membrane efflux protein
	RHAL1_02755	-0.75	8.35	6.30E-07	6.55E-05	hypothetical protein
	RHAL1_02969	-0.60	6.59	1.46E-06	1.39E-04	Integral membrane sensor signal transduction histidine kinase
	RHAL1_p00030	-0.74	2020-12-05	1.56E-06	1.44E-04	Site-specific integrase/recombinase
	RHAL1_02970	-0.94	4.34	1.86E-06	1.69E-04	hypothetical protein
	RHAL1_03170	-1.26	3.55	2.42E-06	2.10E-04	DNA-binding response regulator
	RHAL1_03264	-0.61	7.55	2.70E-06	2.30E-04	glycerol kinase	K00864 glycerol kinase [EC:2.7.1.30]
	RHAL1_00218	-0.75	9.30	3.62E-06	2.96E-04	hypothetical protein	K11903 type VI secretion system secreted protein Hcp
	RHAL1_00206	-0.66	7.81	4.74E-06	3.81E-04	hypothetical protein	K11891 type VI secretion system protein ImpL
	RHAL1_02582	-0.69	5.35	5.02E-06	3.96E-04	putative transporter	K16238 ethanolamine permease
	RHAL1_p00105	-1.04	5.33	5.24E-06	4.06E-04	hypothetical protein	K18096 acyl-homoserine lactone synthase [EC:2.3.1.228 2.3.1.229 2.3.1.-]
	RHAL1_03246	-0.69	10.50	5.91E-06	4.49E-04	Acriflavin resistance protein
	RHAL1_p00111	-1.27	2020-04-08	6.08E-06	4.55E-04	Transporter
	RHAL1_00134	-0.63	7.77	6.84E-06	5.02E-04	Hydroxysqualene dehydroxylase (fragment)
	RHAL1_p00001	-0.66	13.61	9.38E-06	6.66E-04	Intracellular sulfur oxidation protein%2C DsrE/DsrF family	K09004 uncharacterized protein
	RHAL1_00729	-0.67	7.94	9.54E-06	6.66E-04	membrane protein of unknown function
	RHAL1_00957	-0.73	7.91	9.72E-06	6.68E-04	Type III PLP-dependent enzyme	K01581 ornithine decarboxylase [EC:4.1.1.17]
	RHAL1_p00110	-1.23	8.41	1.10E-05	7.35E-04	Transcriptional regulator%2C MerR family
	RHAL1_p00116	-0.89	2020-02-07	1.10E-05	7.35E-04	Pyridine nucleotide-disulfide oxidoreductase
	RHAL1_p00117	-1.20	5.80	1.45E-05	9.39E-04	hypothetical protein
	RHAL1_01023	-0.64	6.86	1.75E-05	1.11E-03	hypothetical protein
	RHAL1_01645	-1.05	4.27	1.85E-05	1.14E-03	protein of unknown function	K03832 periplasmic protein TonB
	RHAL1_03516	-0.60	5.82	1.86E-05	1.14E-03	Toxin ParE1/3/4	K19092 toxin ParE1/3/4
	RHAL1_00720	-0.69	10.74	1.88E-05	1.14E-03	putative Membrane protein	K08995 putative membrane protein
	RHAL1_02846	-0.79	9.54	2.26E-05	1.34E-03	hypothetical protein
	RHAL1_02098	-0.58	2020-12-08	2.93E-05	1.66E-03	protein of unknown function
	RHAL1_01336	-0.80	8.78	2.98E-05	1.67E-03	protein of unknown function
	RHAL1_03861	-0.69	10.82	3.24E-05	1.75E-03	protein of unknown function
	RHAL1_p00123	-0.58	7.31	3.78E-05	2.01E-03	putative membrane transporter protein	K07090 uncharacterized protein
	RHAL1_04085	-0.81	6.90	4.81E-05	2.44E-03	Nodulation protein W
	RHAL1_02710	-0.65	10.74	5.35E-05	2.65E-03	protein of unknown function
	RHAL1_02444	-0.59	6.27	5.70E-05	2.77E-03	exported protein of unknown function
	RHAL1_03169	-0.62	5.50	5.76E-05	2.77E-03	protein of unknown function
	RHAL1_p00103	-0.63	6.57	6.61E-05	3.06E-03	hypothetical protein
	RHAL1_00673	-0.61	12.14	8.20E-05	3.61E-03	ABC transporter
	RHAL1_00592	-0.61	12.69	8.95E-05	3.89E-03	RNA polymerase sigma factor RpoH	K03089 RNA polymerase sigma-32 factor
	RHAL1_p00112	-0.93	5.36	9.31E-05	3.98E-03	NADPH-dependent FMN reductase ArsH (fragment)
	RHAL1_00126	-0.82	4.45	1.01E-04	4.24E-03	YiaAB two helix domain-containing protein
	RHAL1_00310	-0.61	7.23	1.11E-04	4.55E-03	hypothetical protein	K07089 uncharacterized protein
	RHAL1_02973	-0.63	5.45	1.13E-04	4.59E-03	hypothetical protein
	RHAL1_02050	-0.64	2020-01-10	1.35E-04	5.39E-03	hypothetical protein
	RHAL1_02814	-0.59	11.92	1.43E-04	5.57E-03	RNA polymerase sigma factor RpoH (fragment)
	RHAL1_00205	-0.70	4.25	1.62E-04	6.27E-03	hypothetical protein	K11892 type VI secretion system protein ImpK
	RHAL1_00220	-0.66	10.22	2.28E-04	8.30E-03	putative Phosphate starvation-inducible protein PsiF
	RHAL1_p00109	-2.56	2020-07-10	2.90E-04	1.01E-02	ATPase	K01534 Cd2+/Zn2+-exporting ATPase [EC:3.6.3.3 7.2.2.12]
	RHAL1_03410	-0.62	4.53	2.96E-04	1.02E-02	GCN5 family acetyltransferase
	RHAL1_02965	-0.63	8.87	4.49E-04	1.40E-02	Beta-lactamase
	RHAL1_p00086	-0.60	5.27	4.59E-04	1.40E-02	P-type conjugative transfer protein VirB9	K03204 type IV secretion system protein VirB9
	RHAL1_p00095	-0.86	4.23	4.71E-04	1.41E-02	Transglycosylase SLT domain-containing protein
	RHAL1_00738	-0.65	4.90	4.82E-04	1.44E-02	hypothetical protein
	RHAL1_02847	-0.63	2020-08-09	4.92E-04	1.44E-02	hypothetical protein
	RHAL1_p00115	-1.37	6.57	5.40E-04	1.56E-02	Mercury transporter
	RHAL1_01424	-0.76	2020-07-07	6.04E-04	1.68E-02	protein of unknown function
	RHAL1_p00114	-1.30	7.00	9.75E-04	2.35E-02	Mercury transporter MerT	K08363 mercuric ion transport protein
	RHAL1_01331	-0.63	4.20	1.00E-03	2.38E-02	hypothetical protein
	RHAL1_02716	-0.64	4.85	1.71E-03	3.33E-02	hypothetical protein
	RHAL1_01333	-0.65	7.27	1.78E-03	3.40E-02	hypothetical protein
	RHAL1_01235	-0.70	3.67	1.82E-03	3.43E-02	D-threitol dehydrogenase	K00059 3-oxoacyl-[acyl-carrier protein] reductase [EC:1.1.1.100]
	RHAL1_p00104	-0.90	4.74	1.90E-03	3.53E-02	hypothetical protein
	RHAL1_03982	-0.58	7.70	2.07E-03	3.71E-02	L%2CD-transpeptidase
	Downregulated
		logFC	logCPM	PValue	FDR	Gene Product	KEGG annotation
	RHAL1_00217	-1.33	7.20	1.23E-27	1.74E-24	Protein ClpV1	K11907 type VI secretion system protein VasG
	RHAL1_p00037	-1.49	10.54	1.31E-20	1.12E-17	PAS domain S-box-containing protein
	RHAL1_02629	-1.23	9.47	8.75E-14	6.22E-11	homocysteine-N5-methyltetrahydrofolate transmethylase%2C B12-dependent	K00548 5-methyltetrahydrofolate--homocysteine methyltransferase [EC:2.1.1.13]
	RHAL1_03902	-1.04	9.96	1.12E-12	5.98E-10	Formate dehydrogenase subunit alpha	K00123 formate dehydrogenase major subunit [EC:1.17.1.9]
	RHAL1_02972	-0.93	5.70	4.22E-11	2.00E-08	hypothetical protein
	RHAL1_03411	-1.10	7.29	5.16E-11	2.20E-08	protein of unknown function
	RHAL1_00204	-0.84	7.60	5.96E-11	2.31E-08	Type VI secretion protein	K11893 type VI secretion system protein ImpJ
	RHAL1_00214	-0.88	6.30	6.77E-11	2.40E-08	EvpB family type VI secretion protein	K11900 type VI secretion system protein ImpC
	RHAL1_02443	-0.82	6.53	1.80E-10	5.12E-08	protein of unknown function
	RHAL1_03086	-0.88	7.14	1.80E-10	5.12E-08	hypothetical protein
	RHAL1_02974	-0.89	2020-04-07	2.90E-10	7.71E-08	Multidrug ABC transporter permease	K01992 ABC-2 type transport system permease protein
	RHAL1_00481	-0.84	6.99	6.81E-10	1.56E-07	Integration host factor subunit alpha (modular protein)	K04764 integration host factor subunit alpha
	RHAL1_02789	-0.95	9.47	6.94E-10	1.56E-07	Nucleotidyltransferase (fragment)
	RHAL1_00216	-0.76	6.65	6.97E-10	1.56E-07	hypothetical protein	K11902 type VI secretion system protein ImpA
	RHAL1_03896	-0.82	6.21	1.32E-09	2.81E-07	hypothetical protein
	RHAL1_00153	-0.85	2020-08-09	2.66E-09	5.39E-07	TonB-dependent receptor	K02014 iron complex outermembrane recepter protein
	RHAL1_01212	-0.90	2020-05-08	3.44E-09	6.54E-07	Glucose 1-dehydrogenase	K00059 3-oxoacyl-[acyl-carrier protein] reductase [EC:1.1.1.100]
	RHAL1_p00064	-1.04	5.73	3.53E-09	6.54E-07	Multicopper oxidase type 3 (fragment)	K22348 manganese oxidase [EC:1.16.3.3]
	RHAL1_02971	-0.70	6.95	1.07E-08	1.81E-06	hypothetical protein
	RHAL1_02976	-0.79	7.20	1.10E-08	1.81E-06	hypothetical protein
	RHAL1_02977	-0.76	7.71	4.86E-08	7.15E-06	hypothetical protein
	RHAL1_03247	-0.72	7.58	7.20E-08	1.02E-05	Efflux transporter%2C RND family%2C MFP subunit	K02005 HlyD family secretion protein
	RHAL1_03901	-0.87	5.35	9.36E-08	1.29E-05	Peptidase	K00126 formate dehydrogenase subunit delta [EC:1.17.1.9]
	RHAL1_03983	-0.96	5.83	1.28E-07	1.65E-05	protein of unknown function
	RHAL1_02281	-0.83	9.15	1.49E-07	1.81E-05	hypothetical protein
	RHAL1_04093	-0.77	7.39	1.92E-07	2.27E-05	CusA/CzcA family heavy metal efflux RND transporter (fragment)
	RHAL1_00215	-0.70	2020-04-06	2.67E-07	2.99E-05	Type VI secretion system-associated protein	K11901 type VI secretion system protein ImpB
	RHAL1_p00063	-0.87	6.52	2.80E-07	3.06E-05	Outer membrane efflux protein
	RHAL1_02755	-0.75	8.35	6.30E-07	6.55E-05	hypothetical protein
	RHAL1_02969	-0.60	6.59	1.46E-06	1.39E-04	Integral membrane sensor signal transduction histidine kinase
	RHAL1_p00030	-0.74	2020-12-05	1.56E-06	1.44E-04	Site-specific integrase/recombinase
	RHAL1_02970	-0.94	4.34	1.86E-06	1.69E-04	hypothetical protein
	RHAL1_03170	-1.26	3.55	2.42E-06	2.10E-04	DNA-binding response regulator
	RHAL1_03264	-0.61	7.55	2.70E-06	2.30E-04	glycerol kinase	K00864 glycerol kinase [EC:2.7.1.30]
	RHAL1_00218	-0.75	9.30	3.62E-06	2.96E-04	hypothetical protein	K11903 type VI secretion system secreted protein Hcp
	RHAL1_00206	-0.66	7.81	4.74E-06	3.81E-04	hypothetical protein	K11891 type VI secretion system protein ImpL
	RHAL1_02582	-0.69	5.35	5.02E-06	3.96E-04	putative transporter	K16238 ethanolamine permease
	RHAL1_p00105	-1.04	5.33	5.24E-06	4.06E-04	hypothetical protein	K18096 acyl-homoserine lactone synthase [EC:2.3.1.228 2.3.1.229 2.3.1.-]
	RHAL1_03246	-0.69	10.50	5.91E-06	4.49E-04	Acriflavin resistance protein
	RHAL1_p00111	-1.27	2020-04-08	6.08E-06	4.55E-04	Transporter
	RHAL1_00134	-0.63	7.77	6.84E-06	5.02E-04	Hydroxysqualene dehydroxylase (fragment)
	RHAL1_p00001	-0.66	13.61	9.38E-06	6.66E-04	Intracellular sulfur oxidation protein%2C DsrE/DsrF family	K09004 uncharacterized protein
	RHAL1_00729	-0.67	7.94	9.54E-06	6.66E-04	membrane protein of unknown function
	RHAL1_00957	-0.73	7.91	9.72E-06	6.68E-04	Type III PLP-dependent enzyme	K01581 ornithine decarboxylase [EC:4.1.1.17]
	RHAL1_p00110	-1.23	8.41	1.10E-05	7.35E-04	Transcriptional regulator%2C MerR family
	RHAL1_p00116	-0.89	2020-02-07	1.10E-05	7.35E-04	Pyridine nucleotide-disulfide oxidoreductase
	RHAL1_p00117	-1.20	5.80	1.45E-05	9.39E-04	hypothetical protein
	RHAL1_01023	-0.64	6.86	1.75E-05	1.11E-03	hypothetical protein
	RHAL1_01645	-1.05	4.27	1.85E-05	1.14E-03	protein of unknown function	K03832 periplasmic protein TonB
	RHAL1_03516	-0.60	5.82	1.86E-05	1.14E-03	Toxin ParE1/3/4	K19092 toxin ParE1/3/4
	RHAL1_00720	-0.69	10.74	1.88E-05	1.14E-03	putative Membrane protein	K08995 putative membrane protein
	RHAL1_02846	-0.79	9.54	2.26E-05	1.34E-03	hypothetical protein
	RHAL1_02098	-0.58	2020-12-08	2.93E-05	1.66E-03	protein of unknown function
	RHAL1_01336	-0.80	8.78	2.98E-05	1.67E-03	protein of unknown function
	RHAL1_03861	-0.69	10.82	3.24E-05	1.75E-03	protein of unknown function
	RHAL1_p00123	-0.58	7.31	3.78E-05	2.01E-03	putative membrane transporter protein	K07090 uncharacterized protein
	RHAL1_04085	-0.81	6.90	4.81E-05	2.44E-03	Nodulation protein W
	RHAL1_02710	-0.65	10.74	5.35E-05	2.65E-03	protein of unknown function
	RHAL1_02444	-0.59	6.27	5.70E-05	2.77E-03	exported protein of unknown function
	RHAL1_03169	-0.62	5.50	5.76E-05	2.77E-03	protein of unknown function
	RHAL1_p00103	-0.63	6.57	6.61E-05	3.06E-03	hypothetical protein
	RHAL1_00673	-0.61	12.14	8.20E-05	3.61E-03	ABC transporter
	RHAL1_00592	-0.61	12.69	8.95E-05	3.89E-03	RNA polymerase sigma factor RpoH	K03089 RNA polymerase sigma-32 factor
	RHAL1_p00112	-0.93	5.36	9.31E-05	3.98E-03	NADPH-dependent FMN reductase ArsH (fragment)
	RHAL1_00126	-0.82	4.45	1.01E-04	4.24E-03	YiaAB two helix domain-containing protein
	RHAL1_00310	-0.61	7.23	1.11E-04	4.55E-03	hypothetical protein	K07089 uncharacterized protein
	RHAL1_02973	-0.63	5.45	1.13E-04	4.59E-03	hypothetical protein
	RHAL1_02050	-0.64	2020-01-10	1.35E-04	5.39E-03	hypothetical protein
	RHAL1_02814	-0.59	11.92	1.43E-04	5.57E-03	RNA polymerase sigma factor RpoH (fragment)
	RHAL1_00205	-0.70	4.25	1.62E-04	6.27E-03	hypothetical protein	K11892 type VI secretion system protein ImpK
	RHAL1_00220	-0.66	10.22	2.28E-04	8.30E-03	putative Phosphate starvation-inducible protein PsiF
	RHAL1_p00109	-2.56	2020-07-10	2.90E-04	1.01E-02	ATPase	K01534 Cd2+/Zn2+-exporting ATPase [EC:3.6.3.3 7.2.2.12]
	RHAL1_03410	-0.62	4.53	2.96E-04	1.02E-02	GCN5 family acetyltransferase
	RHAL1_02965	-0.63	8.87	4.49E-04	1.40E-02	Beta-lactamase
	RHAL1_p00086	-0.60	5.27	4.59E-04	1.40E-02	P-type conjugative transfer protein VirB9	K03204 type IV secretion system protein VirB9
	RHAL1_p00095	-0.86	4.23	4.71E-04	1.41E-02	Transglycosylase SLT domain-containing protein
	RHAL1_00738	-0.65	4.90	4.82E-04	1.44E-02	hypothetical protein
	RHAL1_02847	-0.63	2020-08-09	4.92E-04	1.44E-02	hypothetical protein
	RHAL1_p00115	-1.37	6.57	5.40E-04	1.56E-02	Mercury transporter
	RHAL1_01424	-0.76	2020-07-07	6.04E-04	1.68E-02	protein of unknown function
	RHAL1_p00114	-1.30	7.00	9.75E-04	2.35E-02	Mercury transporter MerT	K08363 mercuric ion transport protein
	RHAL1_01331	-0.63	4.20	1.00E-03	2.38E-02	hypothetical protein
	RHAL1_02716	-0.64	4.85	1.71E-03	3.33E-02	hypothetical protein
	RHAL1_01333	-0.65	7.27	1.78E-03	3.40E-02	hypothetical protein
	RHAL1_01235	-0.70	3.67	1.82E-03	3.43E-02	D-threitol dehydrogenase	K00059 3-oxoacyl-[acyl-carrier protein] reductase [EC:1.1.1.100]
	RHAL1_p00104	-0.90	4.74	1.90E-03	3.53E-02	hypothetical protein
	RHAL1_03982	-0.58	7.70	2.07E-03	3.71E-02	L%2CD-transpeptidase

## Sheet: Table S5
Table S5: Tune parameters for ICP-QqQ-MS and desolvating c-flow nebulizer system.
	Desolvating c-flow nebulizer system
	C-flow PFA nebulizer	50 µL min-1
	Spray chamber temperature	110°C
	Desolvator temperature	160°C
	Argon gas flow	2.25 L min-1
	Nitrogen gas flow	2.0 mL min-1
	ICP-QqQ-MS
	RF Power	1550 V
	Carrier gas flow (Ar)	1.03 L min-1
	Dilution gas flow (Ar)	0.2 L min-1
	ORS3 gas flow (H2)	3.3 mL min-1
	Integration time	1 s
